# Supplementary material for: Shared genetic mechanism between type 2 diabetes and COVID-19 using pathway-based association analysis
Source: Front Genet. 2022 Nov 22;13:1063519. doi: 10.3389/fgene.2022.1063519 (PMC9724785; doi:10.3389/fgene.2022.1063519)
Supplement: Supplementary file 1 [file DataSheet1.xlsx]

## Sheet: Supplementary Table 1
Supplementary Table 1(a) Significant gene sets associated with Type 2 Diabetes in GSA-SNP 2
MSigDB canonical pathways in curated gene sets
Set	Size	Count	z-score	p-value	q-value	List of Genes
KEGG_ANTIGEN_PROCESSING_AND_PRESENTATION	88	51	7.27131	1.77691e-13	3.45254e-10	HLA-DQA1(10.9664); HLA-DQB1(10.9053); HSPA1B(10.1918); HLA-DRB1(10.1552); LTA(9.77232); RFXANK(7.28246); TAP1(6.93832); HLA-DOB(6.72165); TAP2(6.58378); HSPA1L(5.97551); HSPA1A(5.95254); HLA-C(5.30657); HLA-B(3.77507); RFX5(1.70968); IFNA8(0.510241); IFNA2(0.475262); HLA-E(0.34796); CD8A(0.321448); IFNA6(0.311969); IFNA1(0.305437); IFNA13(0.272605); HSP90AA1(0.112678); CD8B(-0.137466); CTSB(-0.36…
KEGG_MATURITY_ONSET_DIABETES_OF_THE_YOUNG	25	22	7.15858	4.07119e-13	3.95516e-10	HNF1B(10.3717); HHEX(9.83561); HNF1A(9.26272); GCK(5.25859); HNF4A(4.53993); SLC2A2(4.23441); ONECUT1(3.15068); NEUROG3(2.97008); NR5A2(2.32427); BHLHA15(1.4433); PAX4(1.33826); FOXA3(1.30581); PDX1(1.05012); MNX1(0.91758); MAFA(0.768274); PKLR(0.114559); HNF4G(-0.332363); IAPP(-0.525672); PAX6(-1.91896); FOXA2(-2.00584); NKX2-2(-2.00584); NEUROD1(-2.0193);
PID_HNF3B_PATHWAY	45	30	6.24789	2.08013e-10	1.34723e-07	HNF1B(10.3717); KCNJ11(9.46376); ABCC8(9.28668); HNF1A(9.26272); GCK(5.25859); HNF4A(4.53993); SLC2A2(4.23441); CEBPB(2.33799); G6PC(2.08202); TFRC(1.7982); DLK1(1.4887); FOXA3(1.30581); PCK1(1.26215); PDX1(1.05012); CEBPA(0.949063); CPT1A(0.302265); NF1(0.249646); PKLR(0.114559); FOXF1(-0.525672); AFP(-0.525672); NR3C1(-1.3113); HADH(-1.3113); ALB(-1.3113); TTR(-1.98); FOXA2(-2.00584); ACADVL(-2…
REACTOME_REGULATION_OF_BETA_CELL_DEVELOPMENT	42	33	5.70772	5.72512e-09	2.78098e-06	HNF1B(10.3717); HNF1A(9.26272); GCK(5.25859); HNF4A(4.53993); KAT2A(4.40968); SLC2A2(4.23441); ONECUT1(3.15068); NEUROG3(2.97008); EP300(2.3332); NR5A2(2.32427); CREBBP(1.83707); PAX4(1.33826); FOXA3(1.30581); PTF1A(1.07966); PDX1(1.05012); MAML3(0.956135); NOTCH1(0.912785); MAFA(0.768274); PKLR(0.114559); HNF4G(-0.332363); RFX6(-0.41903); KAT2B(-0.439873); IAPP(-0.525672); INSM1(-0.525672); MAML…
REACTOME_CYCLIN_D_ASSOCIATED_EVENTS_IN_G1	47	29	5.26411	7.04332e-08	2.73704e-05	CDKN2A(9.90407); CDKN2B(9.54111); CCND2(7.29606); CDKN2C(6.29251); E2F3(4.72628); CCNE2(3.90104); CDKN1C(3.75635); RBL2(1.7484); CCNE1(1.58777); MNAT1(0.638606); CDKN1A(0.575076); SRC(0.56493); CDKN1B(0.482137); PPP2R2A(0.375287); SKP2(0.338554); CCNH(0.126792); TFDP1(0.126024); CDK7(-0.379975); E2F5(-0.525672); CDK6(-0.533079); CUL1(-0.697659); PPP2CB(-1.3113); E2F2(-1.98); RPS27A(-2.0193); CCND…
BIOCARTA_CELLCYCLE_PATHWAY	23	16	5.05176	2.18876e-07	7.08792e-05	CDKN2A(9.90407); CDKN2B(9.54111); CCND2(7.29606); CDKN2C(6.29251); CCNE1(1.58777); CDKN1A(0.575076); CDKN1B(0.482137); CDC25A(0.146118); CCNH(0.126792); TFDP1(0.126024); CDK7(-0.379975); CCNB1(-0.398382); CDK6(-0.533079); CCND1(-2.04228); E2F1(-2.08188); CCNA1(-2.75098);
KEGG_ASTHMA	30	18	4.98053	3.17045e-07	8.80026e-05	HLA-DQA1(10.9664); HLA-DQB1(10.9053); HLA-DRB1(10.1552); TNF(9.86919); HLA-DOB(6.72165); PRG2(2.87109); IL9(-0.525672); HLA-DOA(-0.595861); MS4A2(-0.668247); IL10(-1.3113); HLA-DRB4(-1.76354); HLA-DQA2(-1.91896); HLA-DMB(-2.47708); HLA-DRA(-2.51363); HLA-DMA(-2.57913); HLA-DPA1(-2.84899); CD40(-2.88836); HLA-DPB1(-3.27219);
PID_HIF1_TFPATHWAY	66	42	4.89489	4.91813e-07	0.000119449	ETS1(5.82797); VEGFA(5.56127); GCK(5.25859); HNF4A(4.53993); EPO(4.05221); ALDOA(3.75144); BHLHE41(3.47253); PLIN2(2.75814); EP300(2.3332); MCL1(2.27161); PKM(2.03154); CREBBP(1.83707); SMAD3(1.82002); TFRC(1.7982); FECH(1.72467); SERPINE1(1.3869); GATA2(1.38617); EDN1(0.894369); JUN(0.848541); HK1(0.817974); NCOA1(0.597232); RORA(0.536948); CA9(0.516831); ADM(0.266893); PFKFB3(0.146612); PGM1(0.…
REACTOME_REGULATION_OF_GENE_EXPRESSION_IN_LATE_STAGE_BRANCHING_MORPHOGENESIS_PANCREATIC_BUD_PRECURSOR_CELLS	16	11	4.88807	5.09158e-07	0.000119449	HNF1B(10.3717); KAT2A(4.40968); ONECUT1(3.15068); NEUROG3(2.97008); EP300(2.3332); CREBBP(1.83707); MAML3(0.956135); NOTCH1(0.912785); KAT2B(-0.439873); MAML2(-0.535967); RBPJ(-2.08188);
KEGG_TYPE_I_DIABETES_MELLITUS	43	36	4.79676	8.06264e-07	0.000156657	HLA-DQA1(10.9664); HLA-DQB1(10.9053); HLA-DRB1(10.1552); TNF(9.86919); LTA(9.77232); HLA-DOB(6.72165); HLA-C(5.30657); HLA-B(3.77507); GAD1(2.76492); CD86(0.674815); HLA-E(0.34796); PTPRN(0.0419437); HSPD1(-0.23613); IFNG(-0.525672); HLA-G(-0.525672); GZMB(-0.525672); PTPRN2(-0.587144); HLA-DOA(-0.595861); HLA-A(-0.625103); HLA-F(-0.708493); FAS(-1.3113); IL12B(-1.76354); HLA-DRB4(-1.76354); HLA-…
WP_ADIPOGENESIS	131	79	4.79657	8.07019e-07	0.000156657	TNF(9.86919); HNF1A(9.26272); PPARG(9.25637); MBNL1(6.05248); STAT3(5.64357); STAT5B(4.66524); SREBF1(4.04167); PNPLA3(4.03375); CELF1(3.68247); LPL(3.51247); LIF(3.14384); GH1(3.11401); PPARA(2.79264); PLIN2(2.75814); CEBPB(2.33799); SMAD3(1.82002); RBL2(1.7484); GTF3A(1.65238); DLK1(1.4887); KLF7(1.4818); SERPINE1(1.3869); GATA2(1.38617); PPARGC1A(1.31908); PCK1(1.26215); CEBPA(0.949063); CNTFR…
KEGG_GRAFT_VERSUS_HOST_DISEASE	41	28	4.55662	2.59923e-06	0.000420858	HLA-DQA1(10.9664); HLA-DQB1(10.9053); HLA-DRB1(10.1552); TNF(9.86919); HLA-DOB(6.72165); HLA-C(5.30657); HLA-B(3.77507); CD86(0.674815); HLA-E(0.34796); IFNG(-0.525672); HLA-G(-0.525672); GZMB(-0.525672); IL6(-0.525672); HLA-DOA(-0.595861); HLA-A(-0.625103); HLA-F(-0.708493); FAS(-1.3113); HLA-DRB4(-1.76354); HLA-DQA2(-1.91896); PRF1(-1.98); CD28(-2.08188); HLA-DMB(-2.47708); IL2(-2.51363); HLA-D…
PID_AP1_PATHWAY	70	45	4.37945	5.94908e-06	0.000889159	CDKN2A(9.90407); TCF7L2(9.25834); ETS1(5.82797); ACTA1(4.62971); BCL2L11(3.83486); PLAU(2.74006); FOSL2(2.41602); EP300(2.3332); MAF(1.98781); GATA2(1.38617); ELF1(1.32648); FOSB(1.26497); NFATC2(1.0442); EDN1(0.894369); FOSL1(0.855974); JUN(0.848541); PTEN(0.71631); TRIP6(0.713013); DUSP1(0.578466); CDKN1B(0.482137); CBFB(0.4486); TP53(0.444781); FABP4(0.414698); MMP9(0.238234); NPPA(0.215115); …
REACTOME_ONCOGENE_INDUCED_SENESCENCE	35	21	4.35835	6.55231e-06	0.000909367	CDKN2A(9.90407); CDKN2B(9.54111); CDKN2C(6.29251); ETS1(5.82797); E2F3(4.72628); MAPK3(2.24341); MIR24-1(1.73675); ETS2(0.697932); TP53(0.444781); TFDP1(0.126024); MAPK1(-0.525672); CDK6(-0.533079); ID1(-0.601123); TNRC6B(-0.870634); MDM4(-1.07544); E2F2(-1.98); RPS27A(-2.0193); E2F1(-2.08188); AGO4(-2.38441); TNRC6A(-3.04973); MDM2(-3.09768);
WP_THE_INFLUENCE_OF_LAMINOPATHIES_ON_WNT_SIGNALING	40	23	4.28899	8.97447e-06	0.00116249	TLE1(9.80332); HMGA2(9.25919); TCF7L2(9.25834); PPARG(9.25637); MIR33B(4.50726); SREBF1(4.04167); CEBPB(2.33799); CEBPA(0.949063); ADIPOQ(0.318043); AGO2(-0.281381); DICER1(-0.525672); AXIN1(-0.525672); CDK6(-0.533079); WNT10B(-1.3113); CSNK1A1(-2.00584); TARBP2(-2.00584); CCND1(-2.04228); ZMPSTE24(-2.25936); TCF7L1(-2.86879); GSK3B(-2.94509); RUNX2(-2.96334); LEF1(-3.06604); APC(-3.50355);
WP_G1_TO_S_CELL_CYCLE_CONTROL	64	42	4.24447	1.09555e-05	0.00133041	ATF6B(10.0946); CDKN2A(9.90407); CDKN2B(9.54111); CCND2(7.29606); CDKN2C(6.29251); E2F3(4.72628); CCNE2(3.90104); CDKN1C(3.75635); CCNE1(1.58777); ORC4(1.16181); ORC1(1.03416); CREB3(0.997399); PRIM1(0.974215); MNAT1(0.638606); CDKN1A(0.575076); CDKN1B(0.482137); TP53(0.444781); CDC25A(0.146118); CCNH(0.126792); TFDP1(0.126024); CDK7(-0.379975); CCNB1(-0.398382); ORC2(-0.525672); CDK6(-0.533079);…
PID_BETA_CATENIN_NUC_PATHWAY	80	41	4.15312	1.63985e-05	0.00187426	CDKN2A(9.90407); TLE1(9.80332); TCF7L2(9.25834); IGF2BP1(7.52149); CCND2(7.29606); TNIK(4.0265); EP300(2.3332); SP5(1.65263); YWHAE(1.45799); CTNNBIP1(1.43071); KCNIP4(1.2423); DVL3(1.1656); BCL9(0.914354); CTBP1(0.856483); JUN(0.848541); TCF4(0.708493); CDH1(0.515237); YWHAH(0.306199); MMP9(0.238234); SALL4(-0.00878446); TBL1XR1(-0.0223125); MITF(-0.264907); TRRAP(-0.525672); SNAI2(-0.525672); C…
KEGG_ALLOGRAFT_REJECTION	37	30	4.05977	2.456e-05	0.00265112	HLA-DQA1(10.9664); HLA-DQB1(10.9053); HLA-DRB1(10.1552); TNF(9.86919); HLA-DOB(6.72165); HLA-C(5.30657); HLA-B(3.77507); CD86(0.674815); HLA-E(0.34796); IFNG(-0.525672); HLA-G(-0.525672); GZMB(-0.525672); HLA-DOA(-0.595861); HLA-A(-0.625103); HLA-F(-0.708493); IL10(-1.3113); FAS(-1.3113); IL12B(-1.76353); HLA-DRB4(-1.76354); HLA-DQA2(-1.91896); PRF1(-1.98); CD28(-2.08188); HLA-DMB(-2.47708); IL2(…
PID_HDAC_CLASSI_PATHWAY	66	43	3.915	4.52026e-05	0.00462256	TNF(9.86919); PPARG(9.25637); GATAD2A(6.54594); STAT3(5.64357); RANGAP1(2.83692); YY1(2.78784); CHD4(2.37301); EP300(2.3332); RELA(2.30436); CREBBP(1.83707); GATA2(1.38617); HDAC9(1.2974); SIRT2(1.14493); SMAD7(1.09197); MBD3L2(1.01249); NFKB1(0.95648); SIRT5(0.767431); SUMO1(0.764798); SIRT1(-0.144417); SMURF1(-0.173545); MAX(-0.342951); SIN3A(-0.391232); KAT2B(-0.439873); NR2C1(-0.481682); SMG5…
WP_THE_OVERLAP_BETWEEN_SIGNAL_TRANSDUCTION_PATHWAYS_THAT_CONTRIBUTE_TO_A_RANGE_OF_LMNA_LAMINOPATHIES	60	33	3.89414	4.9274e-05	0.00478697	TLE1(9.80332); HMGA2(9.25919); TCF7L2(9.25834); PPARG(9.25637); MIR33B(4.50726); SREBF1(4.04167); CEBPB(2.33799); CREBBP(1.83707); SMAD3(1.82002); CEBPA(0.949063); NOTCH1(0.912785); ACTB(0.651717); CDKN1A(0.575076); AGO2(-0.281381); KAT2B(-0.439873); TGFB2(-0.525672); MSTN(-0.525672); CTSK(-0.525672); DICER1(-0.525672); AXIN1(-0.525672); WNT10B(-1.3113); CSNK1A1(-2.00584); TARBP2(-2.00584); E2F1(…
WP_CANCER_IMMUNOTHERAPY_BY_PD1_BLOCKADE	23	17	3.80905	6.97497e-05	0.00645351	HLA-DRB1(10.1552); STAT3(5.64357); NFAT5(5.41207); CD274(1.21127); NFATC2(1.0442); NFKB1(0.95648); JUN(0.848541); PDCD1LG2(0.475815); CD8A(0.321448); CD8B(-0.137466); IFNG(-0.525672); NFATC3(-0.525672); NFATC4(-0.525672); HLA-A(-0.625103); PTPN11(-1.3113); NFATC1(-1.76354); ZAP70(-2.7085);
KEGG_TYPE_II_DIABETES_MELLITUS	47	36	3.73697	9.31263e-05	0.00822475	TNF(9.86919); KCNJ11(9.46376); ABCC8(9.28668); GCK(5.25859); SOCS2(4.4271); SLC2A2(4.23441); MAPK3(2.24341); PKM(2.03154); PIK3CD(1.21029); PDX1(1.05012); HK1(0.817974); MAFA(0.768274); ADIPOQ(0.318043); PKLR(0.114559); MAPK8(-0.00993954); PRKCE(-0.0216226); INSR(-0.0676494); CACNA1D(-0.216521); PIK3R3(-0.253232); PIK3R5(-0.355373); PIK3CB(-0.525672); MAPK1(-0.525672); MAPK10(-0.901115); IKBKB(-1…
REACTOME_SENESCENCE_ASSOCIATED_SECRETORY_PHENOTYPE_SASP	112	34	3.72091	9.9254e-05	0.00838481	CDKN2A(9.90407); CDKN2B(9.54111); EHMT2(9.36871); CDKN2C(6.29251); STAT3(5.64357); CEBPB(2.33799); RELA(2.30436); MAPK3(2.24341); NFKB1(0.95648); JUN(0.848541); RPS6KA1(0.590823); CDKN1A(0.575076); IGFBP7(0.559938); CDKN1B(0.482137); UBE2E1(0.00242841); CDC27(-0.0173953); IL6(-0.525672); MAPK1(-0.525672); CDK6(-0.533079); ANAPC4(-0.976856); CCNA2(-1.76354); CDC23(-1.98); RPS27A(-2.0193); ANAPC1(-…
BIOCARTA_PPARA_PATHWAY	52	38	3.67368	0.000119542	0.00967791	TNF(9.86919); HSPA1A(5.95254); STAT5B(4.66524); LPL(3.51247); PPARA(2.79264); EP300(2.3332); RELA(2.30436); MAPK3(2.24341); MED1(2.00574); EHHADH(1.84623); CREBBP(1.83707); PRKAR1A(1.57373); PPARGC1A(1.31908); PRKACB(1.23293); JUN(0.848541); NCOA1(0.597232); DUSP1(0.578466); NR1H3(0.359832); PRKCA(0.129483); HSP90AA1(0.112678); NRIP1(0.0782524); PRKAR2B(0.0602421); MAPK1(-0.525672); SRA1(-1.3113)…
REACTOME_ABERRANT_REGULATION_OF_MITOTIC_G1_S_TRANSITION_IN_CANCER_DUE_TO_RB1_DEFECTS	17	12	3.64756	0.000132374	0.0102881	CCND2(7.29606); E2F3(4.72628); CCNE2(3.90104); CDKN1C(3.75635); CCNE1(1.58777); CDKN1A(0.575076); CDKN1B(0.482137); TFDP1(0.126024); CDK6(-0.533079); E2F2(-1.98); CCND1(-2.04228); E2F1(-2.08188);
WP_16P112_PROXIMAL_DELETION_SYNDROME	76	43	3.58348	0.000169521	0.0126684	PPARG(9.25637); ALDOA(3.75144); PPP4C(3.62869); YPEL3(3.4326); TBX6(3.4326); C16orf92(3.26675); DOC2A(3.07478); INO80E(2.91938); HIRIP3(2.63817); TMEM219(2.44115); TAOK2(2.34428); MAPK3(2.24341); GDPD3(2.24341); BPTF(1.77048); SEZ6L2(1.48001); ASPHD1(1.10144); NFKB1(0.95648); KCTD13(0.734866); PTEN(0.71631); TP53(0.444781); PPP2R5D(0.057236); UNC13B(-0.481); TCP1(-0.525672); PPP4R4(-0.525672); TR…
WP_EBV_LMP1_SIGNALING	24	16	3.56071	0.000184928	0.0133079	TNF(9.86919); CHUK(5.92812); MAP3K3(3.95199); RELA(2.30436); IFNB1(1.44122); NFKB1(0.95648); MAP3K14(0.149113); HSP90AA1(0.112678); MAPK8(-0.00993954); TRAF6(-0.525672); MAPK1(-0.525672); TRAF1(-0.715735); IKBKB(-1.3113); NFKBIA(-1.76354); NFKB2(-1.98); TRADD(-2.08188);
REACTOME_DAG_AND_IP3_SIGNALING	41	28	3.5394	0.000200522	0.0139148	ADCY5(9.25675); CAMK2B(6.04759); ITPR2(4.72586); CAMK2G(4.07884); CAMKK2(3.75576); KPNA2(2.02371); PRKAR1A(1.57373); ADCY9(1.39415); PRKACB(1.23293); ADCY2(0.812519); PDE1C(0.265816); PRKCA(0.129483); PRKAR2B(0.0602421); PRKCE(-0.0216226); PLCG1(-0.072865); ITPR1(-0.503244); PDE1A(-0.509417); PDE1B(-0.525672); ADCY3(-0.526952); ADCY8(-0.55887); NBEA(-1.15273); PRKACG(-1.76354); CAMK2D(-2.19463); …
REACTOME_SIGNALING_BY_NOTCH4	82	51	3.53912	0.00020073	0.0139148	PSMB9(7.171); PSMB8(6.74287); NOTCH2(6.57628); FBXW7(6.38624); KAT2A(4.40968); PSMD6(4.24432); PSMC3(2.82402); PSMA5(2.38372); EP300(2.3332); PSMA1(2.29323); PSMC5(2.15651); CREBBP(1.83707); SMAD3(1.82002); PSMD4(1.44285); MAML3(0.956135); NOTCH1(0.912785); APH1A(0.782688); PSMD2(0.468278); PSMA3(0.433671); PSMC2(0.363453); JAG1(0.232842); PSMB2(0.0127465); TACC3(-0.0420062); PSEN1(-0.0514506); P…
REACTOME_TRANSCRIPTIONAL_REGULATION_OF_WHITE_ADIPOCYTE_DIFFERENTIATION	84	53	3.48971	0.000241771	0.0156587	TNF(9.86919); PPARG(9.25637); MED23(4.35426); SREBF1(4.04167); LPL(3.51247); PPARA(2.79264); CEBPB(2.33799); EP300(2.3332); RELA(2.30436); MED1(2.00574); MED9(1.93267); CREBBP(1.83707); MED17(1.74451); MED18(1.54707); PPARGC1A(1.31908); PCK1(1.26215); MED27(1.24548); NFKB1(0.95648); CEBPA(0.949063); NCOA1(0.597232); FABP4(0.414698); ADIPOQ(0.318043); NCOA6(0.296698); CDK8(0.20251); TBL1XR1(-0.022…
WP_PROTEASOME_DEGRADATION	64	41	3.46346	0.000266636	0.016712	PSMB9(7.171); PSMB8(6.74287); HLA-C(5.30657); PSMD6(4.24432); HLA-B(3.77507); UBE2D3(3.61359); MIR5193(3.28767); UBA7(3.09136); PSMC3(2.82402); PSMA5(2.38372); PSMA1(2.29323); PSMC5(2.15651); PSMD4(1.44285); PSMD2(0.468278); PSMA3(0.433671); PSMC2(0.363453); HLA-E(0.34796); PSMB2(0.0127465); PSMB3(-0.0555406); UCHL3(-0.373596); PSMB7(-0.525672); IFNG(-0.525672); PSMB10(-0.525672); HLA-G(-0.525672…
REACTOME_PD_1_SIGNALING	28	14	3.44751	0.000282891	0.0171768	HLA-DQA1(10.9664); HLA-DQB1(10.9053); HLA-DRB1(10.1552); CD274(1.21127); PDCD1LG2(0.475815); CD247(-1.3113); PTPN11(-1.3113); HLA-DRB4(-1.76354); HLA-DQA2(-1.91896); HLA-DQB2(-1.98); CD4(-2.08188); HLA-DRA(-2.51363); HLA-DPA1(-2.84899); HLA-DPB1(-3.27219);
REACTOME_RORA_ACTIVATES_GENE_EXPRESSION	18	11	3.4475	0.0002829	0.0171768	SREBF1(4.04167); PPARA(2.79264); EP300(2.3332); MED1(2.00574); CREBBP(1.83707); NCOA1(0.597232); RORA(0.536948); CPT1A(0.302265); NCOA6(0.296698); TBL1XR1(-0.0223125); CARM1(-0.525672);
WP_NOTCH_SIGNALING_PATHWAY_NETPATH	63	36	3.41708	0.000316485	0.0180862	TLE1(9.80332); NOTCH2(6.57628); FBXW7(6.38624); STAT3(5.64357); MIR1281(2.94245); CIR1(2.72232); EP300(2.3332); NFKB1(0.95648); MAML3(0.956135); NOTCH1(0.912785); APH1A(0.782688); CDKN1A(0.575076); SRC(0.56493); SPEN(0.377791); JAG1(0.232842); PTCRA(0.021615); NUMBL(0.0144084); PSEN1(-0.0514506); ITCH(-0.157672); NUMB(-0.525672); DLL4(-0.525672); ADAM17(-0.525672); MAML2(-0.535967); CUL1(-0.69765…
WP_GPCRS_CLASS_B_SECRETINLIKE	24	11	3.3944	0.000343897	0.0190912	GIPR(10.0166); PTH1R(4.79187); CRHR2(3.36603); GLP2R(2.64055); GLP1R(1.37511); CALCRL(1.17314); SCTR(0.764827); GHRHR(-2.04228); ADCYAP1R1(-2.19463); CRHR1(-2.6085); CALCR(-3.44429);
WP_GALANIN_RECEPTOR_PATHWAY	21	16	3.38765	0.000352468	0.0190912	PPARG(9.25637); VEGFA(5.56127); BCL2L11(3.83486); CDKN1C(3.75635); PPARGC1A(1.31908); CDKN1A(0.575076); CDKN1B(0.482137); ADIPOQ(0.318043); VAMP2(0.131089); POMC(-0.525672); IL6(-0.525672); YAP1(-0.906218); KRT19(-2.04228); FOS(-2.19463); PRKCD(-2.25936); TFAP2A(-2.38441);
REACTOME_NUCLEAR_RECEPTOR_TRANSCRIPTION_PATHWAY	53	34	3.37742	0.000365849	0.019212	PPARG(9.25637); NR2C2AP(7.89012); NRBP1(7.27235); HNF4A(4.53993); PPARA(2.79264); NR5A2(2.32427); MED1(2.00574); NR2E3(1.72684); THRB(0.908645); NRBF2(0.719557); NR4A3(0.559979); RORA(0.536948); NR1H3(0.359832); NR4A2(0.345319); VDR(-0.122613); ESRRG(-0.307002); HNF4G(-0.332363); PGR(-0.343735); NR1D2(-0.387897); NR2C1(-0.481682); RARB(-0.510222); ESRRA(-0.525672); ESR1(-0.758293); NR3C1(-1.3113)…
PID_MYC_PATHWAY	25	16	3.36859	0.000377765	0.0193157	CDKN2A(9.90407); FBXW7(6.38624); SUPT7L(4.78051); KAT2A(4.40968); KAT5(1.68202); ZBTB17(0.674844); SKP2(0.338554); MAX(-0.342951); PPP2R5A(-0.520011); ACTL6A(-0.525672); TRRAP(-0.525672); AXIN1(-0.525672); TAF10(-2.43631); HBP1(-2.47708); GSK3B(-2.94509); SUPT3H(-3.63602);
BIOCARTA_RELA_PATHWAY	15	12	3.36125	0.000387948	0.0193278	TNF(9.86919); CHUK(5.92812); EP300(2.3332); RELA(2.30436); CREBBP(1.83707); NFKB1(0.95648); TRAF6(-0.525672); IKBKB(-1.3113); NFKBIA(-1.76353); TNFRSF1A(-1.76354); TNFRSF1B(-1.98); TRADD(-2.08188);
WP_ALLOGRAFT_REJECTION	89	63	3.36113	0.000388123	0.0193278	HLA-DQA1(10.9664); HLA-DQB1(10.9053); HLA-DRB1(10.1552); TNF(9.86919); C2(9.60527); HLA-DOB(6.72165); VEGFA(5.56127); HLA-C(5.30657); HLA-B(3.77507); CCL19(1.89241); BHMT2(1.66254); C4B(1.34694); C4A(1.34694); CASP9(1.16228); CD86(0.674815); CXCL9(0.5786); CSNK2A2(0.423577); HLA-E(0.34796); LRRK2(0.152697); PECR(0.0826089); IL2RA(-0.108734); STAT1(-0.525672); IL22(-0.525672); IFNG(-0.525672); C8A…
REACTOME_INTERFERON_GAMMA_SIGNALING	93	57	3.36032	0.000389265	0.0193278	HLA-DQA1(10.9664); HLA-DQB1(10.9053); HLA-DRB1(10.1552); OASL(9.43382); CAMK2B(6.04759); HLA-C(5.30657); CAMK2G(4.07884); HLA-B(3.77507); TRIM48(0.897059); IRF2(0.80777); SUMO1(0.764798); IRF6(0.72232); HLA-H(0.421054); IRF8(0.420537); HLA-E(0.34796); TRIM22(0.126472); TRIM5(0.0673291); TRIM46(-0.38294); SP100(-0.525672); STAT1(-0.525672); TRIM29(-0.525672); IFNG(-0.525672); JAK1(-0.525672); IFNG…
WP_INITIATION_OF_TRANSCRIPTION_AND_TRANSLATION_ELONGATION_AT_THE_HIV1_LTR	37	27	3.35419	0.00039799	0.0193278	MIR1236(9.56753); NELFE(9.46547); MIR1281(2.94245); EP300(2.3332); RELA(2.30436); CREBBP(1.83707); HDAC9(1.2974); NFATC2(1.0442); NFKB1(0.95648); PPP3CA(0.874416); NELFCD(0.820947); SUPT4H1(0.596291); HEXIM1(0.0936569); CCNT1(-0.0422428); PPP3R2(-0.525672); NFATC3(-0.525672); NFATC4(-0.525672); CDK9(-1.3113); HDAC2(-1.3113); MIR3960(-1.3113); MIR2861(-1.3113); NFATC1(-1.76353); NFKBIA(-1.76354); …
BIOCARTA_NTHI_PATHWAY	23	16	3.32001	0.000450072	0.020337	TNF(9.86919); CHUK(5.92812); EP300(2.3332); RELA(2.30436); CREBBP(1.83707); SMAD3(1.82002); NFKB1(0.95648); DUSP1(0.578466); MAP3K14(0.149113); MAPK14(-0.525672); NR3C1(-1.3113); IKBKB(-1.3113); NFKBIA(-1.76353); TGFBR2(-1.76354); MAP2K3(-2.38441); MAP2K6(-2.86879);
REACTOME_FORMATION_OF_THE_BETA_CATENIN_TCF_TRANSACTIVATING_COMPLEX	92	16	3.30862	0.00046879	0.0207014	TLE1(9.80332); TCF7L2(9.25834); EP300(2.3332); CREBBP(1.83707); KAT5(1.68202); RBBP5(1.55209); BCL9(0.914354); TCF4(0.708493); PYGO2(-0.525672); TRRAP(-0.525672); RUNX3(-0.525672); AXIN2(-1.76354); TLE4(-2.04228); TCF7L1(-2.86879); LEO1(-3.01615); LEF1(-3.06604);
BIOCARTA_NO1_PATHWAY	28	22	3.30472	0.000475362	0.0207014	PDE2A(9.26403); VEGFA(5.56127); ACTA1(4.62971); PDE3B(2.4867); NOS3(1.8638); PRKAR1A(1.57373); TNNI1(1.44447); PDE3A(1.32158); PRKACB(1.23293); CALM2(0.265145); HSP90AA1(0.112678); PRKAR2B(0.0602421); RYR2(-0.409133); FLT1(-0.620952); CHRM1(-1.3113); PRKACG(-1.76354); FLT4(-1.91896); CHRNA1(-1.91896); BDKRB2(-1.91896); KNG1(-2.0193); SLC7A1(-2.0193); PRKAR2A(-2.47708);
WP_ARYL_HYDROCARBON_RECEPTOR_NETPATH	48	38	3.2831	0.000513352	0.0216836	TNF(9.86919); VEGFA(5.56127); NQO1(5.30273); LPL(3.51247); MIR1281(2.94245); EP300(2.3332); RELA(2.30436); PSRC1(2.06722); AHRR(1.5763); NFKB1(0.95648); GCLC(0.679649); CDKN1A(0.575076); SRC(0.56493); CDKN1B(0.482137); HPGDS(0.255258); NF1(0.249646); HSP90AA1(0.112678); NRIP1(0.0782524); RAF1(-0.253454); ARNT(-0.525672); NCOA7(-0.525672); FGF21(-0.525672); CCL1(-0.525672); MAPK1(-0.525672); CDC37…
WP_APOPTOSIS	86	53	3.26538	0.000546577	0.0225957	CDKN2A(9.90407); TNF(9.86919); LTA(9.77232); CHUK(5.92812); BCL2L11(3.83486); RELA(2.30436); MCL1(2.27161); TRAF3(2.06987); BAD(2.05835); BCL2(1.927); CASP9(1.16228); NFKBIB(1.08026); NFKB1(0.95648); JUN(0.848541); IRF2(0.80777); IRF6(0.72232); IGF1R(0.533455); BIRC2(0.531526); BIRC3(0.468952); TP53(0.444781); SCAF11(0.378906); BNIP3L(0.282625); MAP3K1(0.222778); BAK1(-0.162821); MAP2K4(-0.479149…
KEGG_ABC_TRANSPORTERS	44	29	3.25461	0.000567734	0.0229814	ABCC8(9.28668); TAP1(6.93832); TAP2(6.58378); ABCB9(5.56752); ABCB10(5.26405); ABCA8(1.90318); ABCC10(1.52712); ABCB11(1.22716); ABCA1(0.575126); ABCA13(0.56842); ABCB5(0.255116); ABCC9(0.177034); ABCC5(-0.281937); ABCC2(-0.525672); ABCA9(-0.525672); ABCA3(-0.525672); ABCC4(-0.602693); ABCB1(-0.807145); ABCG8(-1.76354); ABCC3(-1.98); ABCA4(-2.0193); ABCD3(-2.04228); ABCG5(-2.08188); ABCG1(-2.0818…
WP_EBOLA_VIRUS_PATHWAY_ON_HOST	131	94	3.24789	0.000581318	0.023051	HLA-DQA1(10.9664); HLA-DQB1(10.9053); HLA-DRB1(10.1552); HLA-DOB(6.72165); HLA-C(5.30657); HLA-B(3.77507); ITGA1(3.09071); MIR1281(2.94245); NPC1(2.58195); TYRO3(2.54138); IKBKE(2.33357); EP300(2.3332); RELA(2.30436); MAPK3(2.24341); CREBBP(1.83707); ITGA6(1.65221); FLNB(1.26867); ITGA2(1.26569); ACTN1(1.24725); PIK3CD(1.21029); NFKB1(0.95648); ASGR1(0.869922); DDX58(0.71024); TIAM1(0.679034); BS…
WP_TRANSCRIPTION_FACTOR_REGULATION_IN_ADIPOGENESIS	22	16	3.23943	0.000598844	0.0232711	TNF(9.86919); PPARG(9.25637); CEBPB(2.33799); PPARGC1A(1.31908); CEBPA(0.949063); ADIPOQ(0.318043); NRIP1(0.0782524); MAPK8(-0.00993954); INSR(-0.0676494); LPIN1(-0.471792); IL6(-0.525672); NR3C1(-1.3113); LEP(-1.3113); FOXO1(-2.0193); IRS2(-2.6085); TWIST1(-2.6085);
PID_RXR_VDR_PATHWAY	26	19	3.22217	0.000636117	0.0242348	TNF(9.86919); PPARG(9.25637); SREBF1(4.04167); PPARA(2.79264); MED1(2.00574); BCL2(1.927); THRB(0.908645); NCOA1(0.597232); ABCA1(0.575126); NR1H3(0.359832); VDR(-0.122613); RARB(-0.510222); NCOR2(-1.76354); RXRG(-2.00584); RPS6KB1(-2.08188); TGFB1(-2.84899); PPARD(-3.04973); RXRB(-3.49761); FAM120B(-3.50933);
WP_TYPE_II_DIABETES_MELLITUS	22	15	3.21337	0.000655944	0.0245096	TNF(9.86919); KCNJ11(9.46376); SLC2A2(4.23441); PDX1(1.05012); MAFA(0.768274); ADIPOQ(0.318043); MAPK8(-0.00993954); INSR(-0.0676494); PIK3R5(-0.355373); MAPK1(-0.525672); IKBKB(-1.3113); SURF1(-1.76354); PRKCD(-2.25936); CACNA1A(-3.06604); MTOR(-3.37158);
WP_NOCGMPPKG_MEDIATED_NEUROPROTECTION	48	33	3.20515	0.000674966	0.0247445	TNF(9.86919); PDE2A(9.26403); CAMK2B(6.04759); CAMK2G(4.07884); RELA(2.30436); BAD(2.05835); BCL2(1.927); NOS3(1.8638); PDE3A(1.32158); CASP9(1.16228); NFKB1(0.95648); DLG4(0.707002); NPPB(0.503843); GUCY1A2(0.35489); CALM2(0.265145); NPPA(0.215115); PRKG2(0.00830491); IFNG(-0.525672); GRIN2A(-0.678017); GRIN2B(-1.02154); NOS2(-1.3113); NFKBIA(-1.76354); ACTN2(-1.98); TSPO(-2.00584); CYCS(-2.0818…
REACTOME_MITOTIC_G1_PHASE_AND_G1_S_TRANSITION	149	89	3.20186	0.000682706	0.0247445	CDKN2A(9.90407); CDKN2B(9.54111); CCND2(7.29606); PSMB9(7.171); PSMB8(6.74287); CDKN2C(6.29251); E2F3(4.72628); PSMD6(4.24432); CCNE2(3.90104); CDKN1C(3.75635); PSMC3(2.82402); MYBL2(2.60891); PSMA5(2.38372); PSMA1(2.29323); PSMC5(2.15651); RBL2(1.7484); CCNE1(1.58777); PSMD4(1.44285); ORC4(1.16181); ORC1(1.03416); PRIM1(0.974215); MNAT1(0.638606); CDKN1A(0.575076); SRC(0.56493); CDKN1B(0.482137)…
REACTOME_ANTIGEN_PRESENTATION_FOLDING_ASSEMBLY_AND_PEPTIDE_LOADING_OF_CLASS_I_MHC	25	18	3.18526	0.00072312	0.0255458	TAP1(6.93832); TAP2(6.58378); HLA-C(5.30657); HLA-B(3.77507); SEC24C(3.60161); HLA-E(0.34796); ERAP2(-0.0393036); SEC24D(-0.375549); HLA-G(-0.525672); SEC13(-0.525672); HLA-A(-0.625103); SEC24B(-0.625441); HLA-F(-0.708493); B2M(-1.3113); SEC24A(-2.0193); TAPBP(-2.08188); ERAP1(-2.25936); SAR1B(-2.7711);
REACTOME_PKA_ACTIVATION_IN_GLUCAGON_SIGNALLING	17	11	3.1652	0.00077488	0.0268856	ADCY5(9.25675); GNAS(3.29308); PRKAR1A(1.57373); ADCY9(1.39415); PRKACB(1.23293); ADCY2(0.812519); PRKAR2B(0.0602421); ADCY3(-0.526952); ADCY8(-0.55887); PRKACG(-1.76354); PRKAR2A(-2.47708);
REACTOME_NOTCH1_INTRACELLULAR_DOMAIN_REGULATES_TRANSCRIPTION	48	26	3.16153	0.000784714	0.0268856	TLE1(9.80332); HEYL(7.55978); FBXW7(6.38624); KAT2A(4.40968); EP300(2.3332); CREBBP(1.83707); HDAC9(1.2974); MAML3(0.956135); NOTCH1(0.912785); CDK8(0.20251); TBL1XR1(-0.0223125); KAT2B(-0.439873); HDAC10(-0.525672); MAML2(-0.535967); CUL1(-0.697659); NBEA(-1.15273); HDAC2(-1.3113); NCOR2(-1.76354); HDAC3(-2.0193); RPS27A(-2.0193); CCNC(-2.04228); TLE4(-2.04228); RBPJ(-2.08188); HDAC4(-2.43631); …
KEGG_SYSTEMIC_LUPUS_ERYTHEMATOSUS	139	41	3.15633	0.000798832	0.0268856	HLA-DQA1(10.9664); HLA-DQB1(10.9053); HLA-DRB1(10.1552); TNF(9.86919); C2(9.60527); HLA-DOB(6.72165); C4B(1.34694); C4A(1.34694); ACTN1(1.24725); CD86(0.674815); SNRPD1(-0.244363); IFNG(-0.525672); C8A(-0.525672); C7(-0.525672); C3(-0.525672); HLA-DOA(-0.595861); GRIN2A(-0.678017); ACTN4(-0.776133); GRIN2B(-1.02154); IL10(-1.3113); C8B(-1.3113); C6(-1.3113); TRIM21(-1.3113); HLA-DRB4(-1.76354); H…
BIOCARTA_HIF_PATHWAY	15	10	3.15311	0.00080771	0.0268856	VEGFA(5.56127); EPO(4.05221); EP300(2.3332); NOS3(1.8638); EDN1(0.894369); JUN(0.848541); HSP90AA1(0.112678); ARNT(-0.525672); ASPH(-0.769608); VHL(-2.32402);
WP_OXIDATIVE_DAMAGE	41	28	3.12042	0.000902958	0.0292408	TNF(9.86919); C2(9.60527); CDKN1C(3.75635); TRAF3(2.06987); BAD(2.05835); BCL2(1.927); C4B(1.34694); CASP9(1.16228); NFKB1(0.95648); CDKN1A(0.575076); CDKN1B(0.482137); MAP3K1(0.222778); BAK1(-0.162821); MAP2K4(-0.479149); TRAF6(-0.525672); MAPK13(-0.525672); TRAF1(-0.715735); MAPK10(-0.901115); BAG4(-1.3113); TDP2(-1.76353); CDC42(-1.76354); C1S(-1.91896); TNFRSF1B(-1.98); C3AR1(-1.98); C5AR1(-2…
KEGG_TGF_BETA_SIGNALING_PATHWAY	86	51	3.10297	0.000957955	0.0305132	TNF(9.86919); CDKN2B(9.54111); BMP8A(8.3382); ACVR1C(3.82472); EP300(2.3332); MAPK3(2.24341); GDF6(2.00525); CREBBP(1.83707); SMAD3(1.82002); RBL2(1.7484); THBS4(1.68554); SMAD7(1.09197); BMP4(0.583541); BMPR2(0.538127); ACVR2A(0.446379); LTBP1(0.411087); GDF5(0.30125); NOG(0.277272); FST(0.273174); TFDP1(0.126024); ID4(-0.0211973); THBS3(-0.0358662); SMURF1(-0.173545); TGFB2(-0.525672); THBS2(-0…
WP_METASTATIC_BRAIN_TUMOR	28	18	3.08803	0.00100744	0.0315718	MIRLET7F1(5.14819); MIRLET7A1(5.1288); E2F3(4.72628); MIR148A(1.66096); MIR29C(1.24472); MIR29B2(1.24472); MIR29A(1.01702); MIR29B1(1.01702); TP53(0.444781); MIRLET7A2(0.38377); MIR148B(-0.525672); MIRLET7E(-0.525672); CDK6(-0.533079); CDC42(-1.76354); PIK3R1(-1.91896); MIRLET7G(-2.19463); MIR101-2(-2.63592);
REACTOME_ERCC6_CSB_AND_EHMT2_G9A_POSITIVELY_REGULATE_RRNA_EXPRESSION	76	11	3.07488	0.00105293	0.0324736	EHMT2(9.36871); GATAD2A(6.54594); CHD4(2.37301); TTF1(0.570834); MTA3(0.512215); ERCC6(-0.406605); CBX3(-0.525672); RBBP4(-0.746046); HDAC2(-1.3113); CHD3(-2.00584); GATAD2B(-2.6857);
PID_ANGIOPOIETIN_RECEPTOR_PATHWAY	49	36	3.07478	0.0010533	0.0324736	TNF(9.86919); ETS1(5.82797); STAT5B(4.66524); FGF2(4.0732); GRB14(3.07526); RELA(2.30436); MAPK3(2.24341); NOS3(1.8638); FES(1.78757); PLD2(1.56517); GRB7(1.42251); ELF1(1.32648); NFKB1(0.95648); CRK(0.604039); CDKN1A(0.575076); MAPK8(-0.00993954); NCK1(-0.115851); FN1(-0.525672); MAPK14(-0.525672); MAPK1(-0.525672); RASA1(-0.709098); TEK(-0.806713); PTPN11(-1.3113); ITGB1(-1.76354); PIK3R1(-1.91…
REACTOME_TRANSCRIPTIONAL_REGULATION_BY_RUNX3	96	66	3.07431	0.00105495	0.0324736	CDKN2A(9.90407); TCF7L2(9.25834); PSMB9(7.171); PSMB8(6.74287); KAT2A(4.40968); PSMD6(4.24432); BCL2L11(3.83486); PSMC3(2.82402); PSMA5(2.38372); EP300(2.3332); PSMA1(2.29323); PSMC5(2.15651); CREBBP(1.83707); SMAD3(1.82002); PSMD4(1.44285); MAML3(0.956135); NOTCH1(0.912785); ITGAL(0.662298); CDKN1A(0.575076); SRC(0.56493); PSMD2(0.468278); CBFB(0.4486); TP53(0.444781); PSMA3(0.433671); ZFHX3(0.3…
REACTOME_CA_DEPENDENT_EVENTS	37	25	3.06799	0.00107751	0.0324736	ADCY5(9.25675); CAMK2B(6.04759); CAMK2G(4.07884); CAMKK2(3.75576); KPNA2(2.02371); PRKAR1A(1.57373); ADCY9(1.39415); PRKACB(1.23293); ADCY2(0.812519); PDE1C(0.265816); PRKCA(0.129483); PRKAR2B(0.0602421); PDE1A(-0.509417); PDE1B(-0.525672); MAPK1(-0.525672); ADCY3(-0.526952); ADCY8(-0.55887); NBEA(-1.15273); PRKACG(-1.76354); PLA2G4A(-2.19463); CAMK2D(-2.19463); PRKCD(-2.25936); PRKAR2A(-2.47708)…
WP_HEPATITIS_B_INFECTION	154	103	3.0573	0.00111671	0.0324736	ATF6B(10.0946); TNF(9.86919); CHUK(5.92812); STAT3(5.64357); STAT5B(4.66524); MIR1281(2.94245); IKBKE(2.33357); EP300(2.3332); RELA(2.30436); MAPK3(2.24341); TRAF3(2.06987); BAD(2.05835); BCL2(1.927); CREBBP(1.83707); SMAD3(1.82002); IFNB1(1.44122); PIK3CD(1.21029); CASP9(1.16228); MAP2K7(1.08562); NFATC2(1.0442); CREB3(0.997399); NFKB1(0.95648); BRAF(0.956239); DDB1(0.902846); JUN(0.848541); TLR…
PID_RB_1PATHWAY	65	44	3.04639	0.00115804	0.0330894	CDKN2A(9.90407); PPARG(9.25637); CCND2(7.29606); E2F3(4.72628); CEBPB(2.33799); EP300(2.3332); CKM(2.02741); CREBBP(1.83707); CCNE1(1.58777); ELF1(1.32648); CEBPA(0.949063); CTBP1(0.856483); JUN(0.848541); SPI1(0.637959); CDKN1A(0.575076); CDKN1B(0.482137); SKP2(0.338554); TFDP1(0.126024); MEF2C(-0.024442); SIRT1(-0.144417); RAF1(-0.253454); MITF(-0.264907); TGFB2(-0.525672); BGLAP(-0.525672); MA…
REACTOME_G_ALPHA_S_SIGNALLING_EVENTS	144	84	3.04043	0.0011812	0.0332619	GIPR(10.0166); PDE2A(9.26403); ADCY5(9.25675); GIP(8.1397); PTH1R(4.79187); GNB2(3.94533); CRHR2(3.36603); GNAS(3.29308); GPR45(3.16898); MC4R(3.14931); GLP2R(2.64055); PDE3B(2.4867); FSHB(2.12375); ADRB1(1.69743); ADCY9(1.39415); PDE8B(1.39385); GLP1R(1.37511); PDE3A(1.32158); HTR4(1.20746); CALCRL(1.17314); ADCY2(0.812519); SCTR(0.764827); SRC(0.56493); GRK5(0.451055); ARRB1(0.350892); GNG4(0.3…
REACTOME_REGULATION_OF_GENE_EXPRESSION_IN_BETA_CELLS	21	18	3.03159	0.00121635	0.0337625	HNF1A(9.26272); GCK(5.25859); HNF4A(4.53993); SLC2A2(4.23441); FOXA3(1.30581); PDX1(1.05012); MAFA(0.768274); PKLR(0.114559); HNF4G(-0.332363); RFX6(-0.41903); IAPP(-0.525672); AKT2(-0.544318); PAX6(-1.91896); FOXA2(-2.00584); NKX2-2(-2.00584); NEUROD1(-2.0193); FOXO1(-2.0193); AKT3(-3.38034);
REACTOME_INTEGRATION_OF_ENERGY_METABOLISM	108	74	3.03113	0.00121821	0.0337625	KCNJ11(9.46376); ABCC8(9.28668); ADCY5(9.25675); MLX(5.16688); ITPR2(4.72586); RAP1A(4.65669); SLC2A2(4.23441); GNB2(3.94533); GNAS(3.29308); ADRA2A(2.47252); PLCB3(2.05835); MLXIPL(1.99457); PRKAR1A(1.57373); ADCY9(1.39415); GLP1R(1.37511); PRKACB(1.23293); MARCKS(0.967982); ADCY2(0.812519); CHRM3(0.582094); GNG4(0.326018); ADIPOQ(0.318043); KCNB1(0.300533); VAMP2(0.131089); PRKCA(0.129483); PKL…
REACTOME_REGULATION_OF_INSULIN_SECRETION	78	57	3.02851	0.00122882	0.0337625	KCNJ11(9.46376); ABCC8(9.28668); ADCY5(9.25675); ITPR2(4.72586); RAP1A(4.65669); SLC2A2(4.23441); GNB2(3.94533); GNAS(3.29308); ADRA2A(2.47252); PLCB3(2.05835); PRKAR1A(1.57373); GLP1R(1.37511); PRKACB(1.23293); MARCKS(0.967982); CHRM3(0.582094); GNG4(0.326018); KCNB1(0.300533); VAMP2(0.131089); PRKCA(0.129483); PRKAR2B(0.0602421); GCG(-0.0829182); SNAP25(-0.121762); KCNG2(-0.159197); CACNB2(-0.1…
REACTOME_DEACTIVATION_OF_THE_BETA_CATENIN_TRANSACTIVATING_COMPLEX	42	18	3.00689	0.00131967	0.0351248	TLE1(9.80332); TCF7L2(9.25834); SOX7(4.37349); RBBP5(1.55209); CTNNBIP1(1.43071); BCL9(0.914354); CTBP1(0.856483); SOX2(0.490435); SOX6(-0.179069); PYGO2(-0.525672); AKT2(-0.544318); BTRC(-0.584548); RPS27A(-2.0193); TLE4(-2.04228); SOX13(-2.19463); TCF7L1(-2.86879); LEF1(-3.06604); APC(-3.50355);
REACTOME_NOTCH4_INTRACELLULAR_DOMAIN_REGULATES_TRANSCRIPTION	20	13	3.00404	0.00133209	0.0351248	NOTCH2(6.57628); KAT2A(4.40968); EP300(2.3332); CREBBP(1.83707); SMAD3(1.82002); MAML3(0.956135); NOTCH1(0.912785); KAT2B(-0.439873); ACTA2(-0.525672); MAML2(-0.535967); FLT4(-1.91896); NOTCH4(-2.00584); RBPJ(-2.08188);
WP_MYOMETRIAL_RELAXATION_AND_CONTRACTION_PATHWAYS	158	104	3.00058	0.00134735	0.0351248	ATF6B(10.0946); ADCY5(9.25675); RGS11(6.42343); ATP2A3(6.27845); CAMK2B(6.04759); ITPR2(4.72586); ACTA1(4.62971); CAMK2G(4.07884); GNB2(3.94533); GNAS(3.29308); RGS17(2.86658); PLCB3(2.05835); NOS3(1.8638); PRKAR1A(1.57373); YWHAE(1.45799); ADCY9(1.39415); ATF1(1.3273); PRKACB(1.23293); OXTR(1.07931); CREB3(0.997399); NFKB1(0.95648); GRK4(0.88247); JUN(0.848541); ADCY2(0.812519); ETS2(0.697932); …
WP_GLYCOLYSIS_AND_GLUCONEOGENESIS	45	26	2.99277	0.00138227	0.0353389	GCK(5.25859); SLC2A2(4.23441); ALDOA(3.75144); GAPDH(2.47595); G6PC(2.08202); PKM(2.03154); PFKM(1.66852); PCK1(1.26215); ENO3(1.11415); LDHAL6B(1.04204); HK1(0.817974); PGAM1(0.605524); FBP1(0.278927); DLD(0.224224); PKLR(0.114559); GOT1(0.0584042); FBP2(-0.0149341); LDHB(-0.137178); MPC2(-0.6314); PFKP(-1.91896); HK2(-2.00584); SLC2A5(-2.0193); PC(-2.13407); PGK2(-2.51363); SLC2A1(-2.73019); AL…
REACTOME_RNA_POLYMERASE_I_TRANSCRIPTION	111	30	2.93571	0.00166394	0.0419876	EHMT2(9.36871); GATAD2A(6.54594); KAT2A(4.40968); CHD4(2.37301); MAPK3(2.24341); ERCC2(1.81678); RRN3(1.78908); TAF1B(0.804351); TAF1D(0.694688); MNAT1(0.638606); TTF1(0.570834); MTA3(0.512215); CCNH(0.126792); GTF2H3(0.0867304); CDK7(-0.379975); ERCC6(-0.406605); KAT2B(-0.439873); TAF1A(-0.525672); POLR2F(-0.525672); CBX3(-0.525672); RBBP4(-0.746046); HDAC2(-1.3113); TAF1C(-1.3113); POLR1C(-1.91…
WP_TYPE_II_INTERFERON_SIGNALING_IFNG	37	22	2.93057	0.00169168	0.0421401	PSMB9(7.171); TAP1(6.93832); HLA-B(3.77507); IFNB1(1.44122); IRF2(0.80777); CXCL10(0.654574); SPI1(0.637959); CXCL9(0.5786); IFNA2(0.475262); IRF8(0.420537); STAT1(-0.525672); IFNG(-0.525672); JAK1(-0.525672); IFNGR2(-0.525672); IRF9(-0.525672); EIF2AK2(-0.608892); IRF1(-0.634134); PTPN11(-1.3113); NOS2(-1.3113); SOCS1(-2.00584); PRKCD(-2.25936); JAK2(-2.25936);
PID_E2F_PATHWAY	73	50	2.92321	0.00173219	0.0426031	CDKN2A(9.90407); CDKN2C(6.29251); E2F3(4.72628); KAT2A(4.40968); CCNE2(3.90104); YY1(2.78784); PLAU(2.74006); MYBL2(2.60891); EP300(2.3332); MCL1(2.27161); CREBBP(1.83707); RBL2(1.7484); CCNE1(1.58777); SERPINE1(1.3869); ORC1(1.03416); CEBPA(0.949063); CDKN1A(0.575076); CDKN1B(0.482137); E2F7(0.474662); CDC25A(0.146118); TFDP1(0.126024); SIRT1(-0.144417); KAT2B(-0.439873); RBBP8(-0.479792); TRRAP…
KEGG_OTHER_GLYCAN_DEGRADATION	16	10	2.91192	0.00179608	0.0436223	NEU1(9.54316); MANBA(4.71374); HEXA(1.92127); MAN2C1(0.477773); GBA(-0.153672); NEU2(-0.525672); AGA(-0.525672); GLB1(-0.525672); FUCA2(-1.76354); HEXB(-2.66158);
REACTOME_HSF1_DEPENDENT_TRANSACTIVATION	38	23	2.90984	0.00180809	0.0436223	HSPA1B(10.1918); CAMK2B(6.04759); HSPA1L(5.97551); HSPA1A(5.95254); CAMK2G(4.07884); EP300(2.3332); CREBBP(1.83707); RPTOR(0.2958); HSP90AA1(0.112678); SERPINH1(-0.19468); MRPL18(-0.525672); CRYBA4(-0.525672); HSPB8(-1.91896); HSPA2(-1.98); PTGES3(-2.04228); HSPB1(-2.08188); CAMK2D(-2.19463); TNFRSF21(-2.25936); CAMK2A(-2.51363); HSBP1(-2.51363); HSPH1(-2.57913); DNAJB6(-2.63592); MTOR(-3.37158);
KEGG_GLYCOLYSIS_GLUCONEOGENESIS	62	36	2.89912	0.00187109	0.0443356	GCK(5.25859); ALDOA(3.75144); ADH7(2.93353); GAPDH(2.47595); G6PC(2.08202); PKM(2.03154); ADH1C(1.86247); PFKM(1.66852); ADH1B(1.36311); PCK1(1.26215); G6PC2(1.13775); ENO3(1.11415); LDHAL6B(1.04204); ACSS2(0.984051); HK1(0.817974); PDHB(0.773606); PGAM1(0.605524); FBP1(0.278927); DLD(0.224224); PKLR(0.114559); AKR1A1(0.100794); PGM1(0.00408895); FBP2(-0.0149341); LDHB(-0.137178); BPGM(-1.3113); …
REACTOME_INTERLEUKIN_10_SIGNALING	46	23	2.86658	0.00207469	0.0485677	TNF(9.86919); STAT3(5.64357); CCR1(3.57451); LIF(3.14384); CCR5(3.00094); CCR2(2.84551); CCL19(1.89241); CD86(0.674815); CXCL10(0.654574); CCL22(-0.125397); IL1R1(-0.525672); JAK1(-0.525672); IL6(-0.525672); IL10(-1.3113); IL12B(-1.76353); TNFRSF1A(-1.76354); IL10RA(-1.91896); PTGS2(-1.98); TNFRSF1B(-1.98); CSF1(-2.0193); IL10RB(-2.08188); IL18(-2.25936); CD80(-3.45152);
WP_VITAMIN_D_IN_INFLAMMATORY_DISEASES	22	17	2.85573	0.00214692	0.0496604	TNF(9.86919); CHUK(5.92812); RELA(2.30436); SMAD3(1.82002); NFKB1(0.95648); PPP3CA(0.874416); DUSP1(0.578466); MAP3K1(0.222778); VDR(-0.122613); MAPK14(-0.525672); IL6(-0.525672); NR3C1(-1.3113); IKBKB(-1.3113); NFATC1(-1.76353); NFKBIA(-1.76354); MAP2K3(-2.38441); MAP2K6(-2.86879);
Gene Ontology in ontology gene sets
Set	Size	Count	z-score	p-value	q-value	List of Genes
GOBP_INSULIN_SECRETION	207	133	7.28478	1.61038e-13	8.01968e-10	HNF1B(10.3717); HLA-DRB1(10.1552); GIPR(10.0166); TNF(9.86919); MTNR1B(9.63651); KCNJ11(9.46376); SLC30A8(9.33529); ABCC8(9.28668); HNF1A(9.26272); TCF7L2(9.25834); ADCY5(9.25675); BMP8A(8.3382); GIP(8.1397); TFAP2B(7.17577); SLC9B2(5.82853); GCK(5.25859); DYNLL1(5.21085); ITPR2(4.72586); RAP1A(4.65669); HNF4A(4.53993); SLC2A2(4.23441); CAMK2G(4.07884); SREBF1(4.04167); ACVR1C(3.82472); BLK(2.659…
GOBP_PEPTIDE_HORMONE_SECRETION	247	161	7.0655	8.00637e-13	1.99359e-09	HNF1B(10.3717); HLA-DRB1(10.1552); GIPR(10.0166); TNF(9.86919); MTNR1B(9.63651); KCNJ11(9.46376); SLC30A8(9.33529); ABCC8(9.28668); HNF1A(9.26272); TCF7L2(9.25834); ADCY5(9.25675); BMP8A(8.3382); GIP(8.1397); TFAP2B(7.17577); SLC9B2(5.82853); GCK(5.25859); DYNLL1(5.21085); RAB1A(5.05055); ITPR2(4.72586); RAP1A(4.65669); HNF4A(4.53993); UCN(4.30941); SLC2A2(4.23441); GRP(4.1151); CAMK2G(4.07884); …
GOBP_REGULATION_OF_PEPTIDE_HORMONE_SECRETION	209	131	6.72865	8.56187e-12	1.42127e-08	HLA-DRB1(10.1552); GIPR(10.0166); TNF(9.86919); MTNR1B(9.63651); KCNJ11(9.46376); SLC30A8(9.33529); ABCC8(9.28668); TCF7L2(9.25834); ADCY5(9.25675); BMP8A(8.3382); GIP(8.1397); TFAP2B(7.17577); SLC9B2(5.82853); GCK(5.25859); DYNLL1(5.21085); ITPR2(4.72586); RAP1A(4.65669); HNF4A(4.53993); UCN(4.30941); SLC2A2(4.23441); GRP(4.1151); SREBF1(4.04167); ACVR1C(3.82472); BLK(2.65971); ADRA2A(2.47252); …
GOMF_PEPTIDE_ANTIGEN_BINDING	32	17	6.49387	4.18281e-11	5.2076e-08	HLA-DQA1(10.9664); HLA-DQB1(10.9053); HLA-DRB1(10.1552); TAP1(6.93832); TAP2(6.58378); HLA-C(5.30657); HLA-B(3.77507); HLA-H(0.421054); HLA-E(0.34796); HLA-G(-0.525672); HLA-A(-0.625103); HLA-F(-0.708493); TAPBP(-2.08188); SLC7A8(-2.43631); HLA-DRA(-2.51363); HLA-DPA1(-2.84899); HLA-DPB1(-3.27219);
GOBP_RESPONSE_TO_CARBOHYDRATE	221	143	6.11577	4.80469e-10	4.78548e-07	HNF1B(10.3717); HLA-DRB1(10.1552); GIPR(10.0166); GCKR(9.505); KCNJ11(9.46376); SLC30A8(9.33529); TCF7L2(9.25834); ADCY5(9.25675); GIP(8.1397); SLC9B2(5.82853); EIF2B4(5.78572); NQO1(5.30273); GCK(5.25859); DYNLL1(5.21085); RAP1A(4.65669); HNF4A(4.53993); SREBF1(4.04167); PNPLA3(4.03375); ACVR1C(3.82472); LPL(3.51247); LIN28A(2.55219); ADRA2A(2.47252); G6PC(2.08202); BAD(2.05835); ZNF236(2.04457)…
GOBP_HORMONE_TRANSPORT	312	199	6.07778	6.09292e-10	5.05713e-07	HNF1B(10.3717); HLA-DRB1(10.1552); GIPR(10.0166); TNF(9.86919); MTNR1B(9.63651); KCNJ11(9.46376); SLC30A8(9.33529); ABCC8(9.28668); HNF1A(9.26272); TCF7L2(9.25834); ADCY5(9.25675); BMP8A(8.3382); GIP(8.1397); TFAP2B(7.17577); SLC9B2(5.82853); GCK(5.25859); DYNLL1(5.21085); RAB1A(5.05055); ITPR2(4.72586); RAP1A(4.65669); HNF4A(4.53993); UCN(4.30941); SLC2A2(4.23441); GRP(4.1151); CAMK2G(4.07884); …
GOBP_ANTIGEN_PROCESSING_AND_PRESENTATION_OF_ENDOGENOUS_PEPTIDE_ANTIGEN	19	19	6.01625	8.92501e-10	6.34951e-07	HLA-DRB1(10.1552); IDE(9.26352); TAP1(6.93832); TAP2(6.58378); ABCB9(5.56752); HLA-C(5.30657); HLA-B(3.77507); HFE(1.91751); HLA-H(0.421054); HLA-E(0.34796); ERAP2(-0.0393036); HLA-G(-0.525672); HLA-A(-0.625103); HLA-F(-0.708493); B2M(-1.3113); TAPBP(-2.08188); ERAP1(-2.25936); HLA-DRA(-2.51363); AZGP1(-2.57913);
GOBP_REGULATION_OF_HORMONE_SECRETION	260	164	5.79804	3.3547e-09	2.0883e-06	HLA-DRB1(10.1552); GIPR(10.0166); TNF(9.86919); MTNR1B(9.63651); KCNJ11(9.46376); SLC30A8(9.33529); ABCC8(9.28668); TCF7L2(9.25834); ADCY5(9.25675); BMP8A(8.3382); GIP(8.1397); TFAP2B(7.17577); SLC9B2(5.82853); GCK(5.25859); DYNLL1(5.21085); ITPR2(4.72586); RAP1A(4.65669); HNF4A(4.53993); UCN(4.30941); SLC2A2(4.23441); GRP(4.1151); SREBF1(4.04167); ACVR1C(3.82472); GNAS(3.29308); LIF(3.14384); BL…
GOBP_ANTIGEN_PROCESSING_AND_PRESENTATION_OF_ENDOGENOUS_ANTIGEN	26	20	5.7426	4.66162e-09	2.57943e-06	HLA-DRB1(10.1552); IDE(9.26352); TAP1(6.93832); TAP2(6.58378); ABCB9(5.56752); HLA-C(5.30657); HLA-B(3.77507); HFE(1.91751); HLA-H(0.421054); HLA-E(0.34796); ERAP2(-0.0393036); HLA-G(-0.525672); HLA-A(-0.625103); HLA-F(-0.708493); B2M(-1.3113); ATG5(-1.91896); TAPBP(-2.08188); ERAP1(-2.25936); HLA-DRA(-2.51363); AZGP1(-2.57913);
GOMF_CYCLIN_DEPENDENT_PROTEIN_SERINE_THREONINE_KINASE_INHIBITOR_ACTIVITY	12	11	5.59991	1.07229e-08	5.34001e-06	CDKN2A(9.90407); CDKN2B(9.54111); CDKN2C(6.29251); CDKN1C(3.75635); CDKN1A(0.575076); INCA1(0.551968); CDKN1B(0.482137); HEXIM2(0.17335); HEXIM1(0.0936569); KAT2B(-0.439873); CASP3(-2.25936);
GOBP_CARBOHYDRATE_HOMEOSTASIS	230	144	5.58375	1.17692e-08	5.34001e-06	HLA-DRB1(10.1552); MTNR1B(9.63651); GCKR(9.505); KCNJ11(9.46376); HNF1A(9.26272); WFS1(9.25986); TCF7L2(9.25834); ADCY5(9.25675); PPARG(9.25637); TFAP2B(7.17577); SLC9B2(5.82853); STAT3(5.64357); GCK(5.25859); DYNLL1(5.21085); HNF4A(4.53993); LEPR(2.55462); LIN28A(2.55219); ADRA2A(2.47252); G6PC(2.08202); BAD(2.05835); ZNF236(2.04457); MLXIPL(1.99457); GJB6(1.84994); FOXK1(1.84241); GPR21(1.71311…
GOMF_ANTIGEN_BINDING	158	26	5.52189	1.67688e-08	6.95904e-06	HLA-DQA1(10.9664); HLA-DQB1(10.9053); HLA-DRB1(10.1552); TAP1(6.93832); TAP2(6.58378); HLA-C(5.30657); ABO(4.24134); HLA-B(3.77507); TOPORS(1.24549); EP400(0.94957); HLA-H(0.421054); IL7R(0.419454); HLA-E(0.34796); FCN2(-0.525672); HLA-G(-0.525672); HLA-A(-0.625103); HLA-F(-0.708493); TAPBP(-2.08188); SLC7A8(-2.43631); LAG3(-2.43631); HLA-DRA(-2.51363); FCN1(-2.73019); TGFB1(-2.84899); HLA-DPA1(-…
GOBP_RESPONSE_TO_MONOSACCHARIDE	196	122	5.391	3.50334e-08	1.34205e-05	HLA-DRB1(10.1552); GIPR(10.0166); GCKR(9.505); KCNJ11(9.46376); SLC30A8(9.33529); TCF7L2(9.25834); ADCY5(9.25675); GIP(8.1397); SLC9B2(5.82853); EIF2B4(5.78572); GCK(5.25859); DYNLL1(5.21085); HNF4A(4.53993); SREBF1(4.04167); ACVR1C(3.82472); LPL(3.51247); LIN28A(2.55219); ADRA2A(2.47252); BAD(2.05835); ZNF236(2.04457); MLXIPL(1.99457); GJB6(1.84994); KRT18(1.80168); KLF7(1.4818); CPB2(1.36817); …
GOBP_REGULATION_OF_PEPTIDE_SECRETION	308	182	5.26299	7.08644e-08	2.52075e-05	HLA-DRB1(10.1552); GIPR(10.0166); TNF(9.86919); MTNR1B(9.63651); KCNJ11(9.46376); SLC30A8(9.33529); ABCC8(9.28668); TCF7L2(9.25834); ADCY5(9.25675); BMP8A(8.3382); GIP(8.1397); TFAP2B(7.17577); SLC9B2(5.82853); GCK(5.25859); DYNLL1(5.21085); ITPR2(4.72586); RAP1A(4.65669); HNF4A(4.53993); UCN(4.30941); SLC2A2(4.23441); GRP(4.1151); SREBF1(4.04167); ACVR1C(3.82472); BLK(2.65971); ADRA2A(2.47252); …
GOCC_LUMENAL_SIDE_OF_ENDOPLASMIC_RETICULUM_MEMBRANE	29	20	5.14782	1.31765e-07	4.37461e-05	HLA-DQA1(10.9664); HLA-DQB1(10.9053); HLA-DRB1(10.1552); SPPL3(8.97401); HLA-C(5.30657); HLA-B(3.77507); HLA-H(0.421054); HLA-E(0.34796); HLA-G(-0.525672); HM13(-0.527836); HLA-A(-0.625103); HLA-F(-0.708493); SPPL2C(-1.76353); HLA-DRB4(-1.76354); HLA-DQA2(-1.91896); HLA-DQB2(-1.98); TAPBP(-2.08188); HLA-DRA(-2.51363); HLA-DPA1(-2.84899); HLA-DPB1(-3.27219);
GOBP_POSITIVE_REGULATION_OF_ERYTHROCYTE_DIFFERENTIATION	32	18	5.12431	1.49318e-07	4.64754e-05	HSPA1B(10.1918); HSPA1A(5.95254); ETS1(5.82797); STAT3(5.64357); STAT5B(4.66524); MED1(2.00574); GATA2(1.38617); FAM210B(0.494676); ACVR2A(0.446379); INPP5D(0.330424); TAL1(0.279026); ZNF16(-0.283709); STAT1(-0.525672); ARNT(-0.525672); MAPK14(-0.525672); INHBA(-1.76354); FOXO3(-2.04228); NCKAP1L(-2.19463);
GOBP_HUMORAL_IMMUNE_RESPONSE_MEDIATED_BY_CIRCULATING_IMMUNOGLOBULIN	149	24	4.91301	4.48443e-07	0.000131367	HLA-DQB1(10.9053); HLA-DRB1(10.1552); TNF(9.86919); LTA(9.77232); C2(9.60527); C4B(1.34694); C4A(1.34694); CD46(1.09025); C8A(-0.525672); C7(-0.525672); CLU(-0.525672); C3(-0.525672); PTPRC(-1.3113); FOXJ1(-1.3113); C8B(-1.3113); NOD2(-1.3113); C6(-1.3113); C1QBP(-1.76354); CR1(-1.91896); C1S(-1.91896); BCL3(-2.32402); MASP2(-2.38441); C9(-2.88836); C5(-3.06604);
GOBP_PANCREAS_DEVELOPMENT	73	53	4.89787	4.84411e-07	0.00013402	HNF1B(10.3717); GIPR(10.0166); PROX1(9.60194); HNF1A(9.26272); TCF7L2(9.25834); GIP(8.1397); HNF4A(4.53993); ONECUT1(3.15068); NEUROG3(2.97008); NR5A2(2.32427); BAD(2.05835); NPHP3(1.50367); PAX4(1.33826); PTF1A(1.07966); PDX1(1.05012); ISL1(0.954179); MNX1(0.91758); CCDC39(0.892845); IL6R(0.809416); BMP4(0.583541); RFX3(0.582172); CCDC40(0.083734); ANXA1(-0.0388886); BAK1(-0.162821); RFX6(-0.419…
GOBP_NEGATIVE_REGULATION_OF_SIGNAL_TRANSDUCTION_IN_ABSENCE_OF_LIGAND	32	17	4.86967	5.58923e-07	0.000146497	HSPA1B(10.1918); TNF(9.86919); HSPA1A(5.95254); EYA2(5.0782); MCL1(2.27161); COL2A1(2.02085); BCL2(1.927); PRDX2(1.50118); MAP2K5(0.757876); GFRAL(0.660442); CTNNA1(-0.525672); SNAI2(-0.525672); UNC5B(-1.98); EYA1(-2.25936); GDNF(-2.25936); EYA4(-2.88836); BCL2L1(-2.98127);
GOBP_POSITIVE_REGULATION_OF_SMOOTH_MUSCLE_CELL_APOPTOTIC_PROCESS	17	11	4.86905	5.6067e-07	0.000146497	CDKN2A(9.90407); PPARG(9.25637); E2F3(4.72628); MIR24-1(1.73675); MIR140(1.73398); PDCD4(1.2521); ARRB1(0.350892); MAP2K4(-0.479149); IFNG(-0.525672); IL12B(-1.76354); MFN2(-2.43631);
GOBP_RESPONSE_TO_ACID_CHEMICAL	119	76	4.86359	5.7638e-07	0.000146497	TNF(9.86919); GIP(8.1397); CHUK(5.92812); VEGFA(5.56127); NQO1(5.30273); PKD2L1(5.27462); BCL11A(5.0696); ARG1(4.59878); PNPLA3(4.03375); CPEB3(3.91105); RRAGA(2.92462); GPRC6A(2.79933); PDGFC(2.65581); SIPA1(2.40237); CEBPB(2.33799); RELA(2.30436); ALAD(2.15946); BAD(2.05835); DNMT3A(1.79399); KRT8(1.64774); PEMT(1.63342); PPARGC1A(1.31908); PCK1(1.26215); GSS(1.09681); PDX1(1.05012); AMIGO1(0.9…
GOBP_POSITIVE_REGULATION_OF_MYELOID_CELL_DIFFERENTIATION	102	63	4.76885	9.26413e-07	0.000209706	HSPA1B(10.1918); HLA-DRB1(10.1552); TNF(9.86919); NOTCH2(6.57628); HSPA1A(5.95254); SLC9B2(5.82853); ETS1(5.82797); STAT3(5.64357); STAT5B(4.66524); CD101(4.27236); CCR1(3.57451); GNAS(3.29308); LIF(3.14384); MED1(2.00574); FES(1.78757); CTNNBIP1(1.43071); GATA2(1.38617); JUN(0.848542); HMGB1(0.848541); FAM210B(0.494676); SCIN(0.494593); EVI2B(0.473761); ACVR2A(0.446379); INPP5D(0.330424); TAL1(0…
GOCC_LUMENAL_SIDE_OF_MEMBRANE	36	23	4.72391	1.15675e-06	0.00025046	HLA-DQA1(10.9664); HLA-DQB1(10.9053); HLA-DRB1(10.1552); SPPL3(8.97401); HLA-C(5.30657); HLA-B(3.77507); AQP2(0.853009); HLA-H(0.421054); HLA-E(0.34796); HLA-G(-0.525672); HM13(-0.527836); HLA-A(-0.625103); HLA-F(-0.708493); SPPL2C(-1.76353); HLA-DRB4(-1.76354); CTSA(-1.91896); HLA-DQA2(-1.91896); HLA-DQB2(-1.98); TAPBP(-2.08188); DNAJC19(-2.13407); HLA-DRA(-2.51363); HLA-DPA1(-2.84899); HLA-DPB1…
GOBP_POSITIVE_REGULATION_OF_INSULIN_SECRETION	71	40	4.6145	1.97025e-06	0.000408828	HLA-DRB1(10.1552); GIPR(10.0166); SLC30A8(9.33529); TCF7L2(9.25834); GIP(8.1397); GCK(5.25859); DYNLL1(5.21085); BLK(2.65971); BAD(2.05835); PDX1(1.05012); TRPM4(0.983092); ISL1(0.954179); GPLD1(0.336542); VSNL1(0.25775); CASR(0.117998); PRKCE(-0.0216226); GCG(-0.0829182); RFX6(-0.41903); AACS(-0.525672); NNAT(-0.525672); TM7SF3(-0.525672); UCN3(-0.525672); ADCY8(-0.55887); MPC2(-0.6314); GHRL(-1…
GOCC_MHC_PROTEIN_COMPLEX	25	21	4.5906	2.20983e-06	0.000440199	HLA-DQA1(10.9664); HLA-DQB1(10.9053); HLA-DRB1(10.1552); HLA-DOB(6.72165); HLA-C(5.30657); HLA-B(3.77507); HLA-H(0.421054); HLA-E(0.34796); HLA-G(-0.525672); HLA-DOA(-0.595861); HLA-A(-0.625103); HLA-F(-0.708493); B2M(-1.3113); HLA-DRB4(-1.76354); HLA-DQA2(-1.91896); HLA-DQB2(-1.98); HLA-DMB(-2.47708); HLA-DRA(-2.51363); HLA-DMA(-2.57913); HLA-DPA1(-2.84899); HLA-DPB1(-3.27219);
GOBP_INTERFERON_GAMMA_MEDIATED_SIGNALING_PATHWAY	91	59	4.55656	2.59991e-06	0.000497983	HLA-DQA1(10.9664); HLA-DQB1(10.9053); HLA-DRB1(10.1552); OASL(9.43382); PPARG(9.25637); CAMK2B(6.04759); HLA-C(5.30657); ARG1(4.59878); CAMK2G(4.07884); HLA-B(3.77507); MED1(2.00574); IRF2(0.80777); SUMO1(0.764798); IRF6(0.72232); TP53(0.444781); HLA-H(0.421054); IRF8(0.420537); NR1H3(0.359832); HLA-E(0.34796); TRIM22(0.126472); TRIM5(0.0673291); PARP9(-0.253656); SP100(-0.525671); STAT1(-0.52567…
GOBP_HEPATICOBILIARY_SYSTEM_DEVELOPMENT	140	100	4.55249	2.65076e-06	0.000497983	HNF1B(10.3717); DDX39B(9.83561); PROX1(9.60194); HNF1A(9.26272); NOTCH2(6.57628); FBXW7(6.38624); RAP1A(4.65669); ARG1(4.59878); HNF4A(4.53993); ONECUT1(3.15068); CEBPG(2.42207); CEBPB(2.33799); RELA(2.30436); PKM(2.03154); ARID5B(2.02412); MED1(2.00574); HFE(1.91751); SMAD3(1.82002); KRT18(1.80168); RPGRIP1L(1.77401); JARID2(1.76686); PTCH1(1.56821); NPHP3(1.50367); CPB2(1.36817); ITGA2(1.26569)…
GOMF_PROTEIN_SERINE_THREONINE_KINASE_INHIBITOR_ACTIVITY	32	24	4.5472	2.71817e-06	0.000497983	CDKN2A(9.90407); CDKN2B(9.54111); CDKN2C(6.29251); SPRED2(4.65028); CDKN1C(3.75635); PRKAR1A(1.57373); SPRED1(0.808885); SPRY2(0.708449); CDKN1A(0.575076); INCA1(0.551968); CDKN1B(0.482137); RPTOR(0.2958); HEXIM2(0.17335); HEXIM1(0.0936569); PRKAR2B(0.0602421); PKIA(-0.113791); PKIG(-0.251154); KAT2B(-0.439873); CIT(-1.98); HSPB1(-2.08188); PKIB(-2.13407); PRKAG2(-2.19463); CASP3(-2.25936); PRKAR…
GOBP_RESPONSE_TO_INTERFERON_GAMMA	196	114	4.43737	4.55322e-06	0.000781897	HLA-DQA1(10.9664); HLA-DQB1(10.9053); HLA-DRB1(10.1552); OASL(9.43382); SLC30A8(9.33529); PPARG(9.25637); CALCOCO2(7.56787); AIF1(6.0905); CAMK2B(6.04759); HLA-C(5.30657); ARG1(4.59878); CAMK2G(4.07884); HLA-B(3.77507); GAPDH(2.47595); MED1(2.00574); CCL19(1.89241); CDC42EP4(1.23157); MYO1C(0.980599); TDGF1(0.925735); EDN1(0.894369); IRF2(0.80777); SUMO1(0.764798); CD47(0.734262); VPS26B(0.727856…
GOBP_HEPATOCYTE_DIFFERENTIATION	16	12	4.33078	7.42906e-06	0.00123322	HNF1B(10.3717); PROX1(9.60194); HNF4A(4.53993); KRT18(1.80168); ITGA2(1.26569); PCK1(1.26215); E2F7(0.474662); ANXA1(-0.0388886); CPS1(-1.76354); FRZB(-1.91896); TAF10(-2.43631); E2F8(-2.54757);
GOBP_NEGATIVE_REGULATION_OF_CYCLIN_DEPENDENT_PROTEIN_KINASE_ACTIVITY	33	25	4.31894	7.83902e-06	0.0012593	CDKN2A(9.90407); HHEX(9.83561); CDKN2B(9.54111); CDKN2C(6.29251); CDKN1C(3.75635); CEBPA(0.949063); PTEN(0.71631); CDKN1A(0.575076); INCA1(0.551968); CDKN1B(0.482137); CDK5RAP1(0.33958); HEXIM2(0.17335); HEXIM1(0.0936569); KAT2B(-0.439873); TNFAIP3(-0.525671); FBXO7(-0.525671); MIR711(-0.525672); MIR15A(-1.76354); PLK1(-1.98); CAMK2N1(-2.04228); MIR103A1(-2.04228); LATS2(-2.13407); MYOCD(-2.13407…
GOBP_CELL_FATE_DETERMINATION	41	25	4.30702	8.27346e-06	0.00128756	PROX1(9.60194); NKX6-3(9.35959); NOTCH2(6.57628); POU6F2(2.44581); MCL1(2.27161); EBF2(1.65372); PTCH1(1.56821); ATOH1(1.47002); GATA2(1.38617); ISL1(0.954179); IFRD1(0.653017); BMP4(0.583541); JAG1(0.232842); PAX2(0.175735); MEF2C(-0.024442); DSCAML1(-0.33941); FEZF2(-0.525671); WNT7A(-0.525672); CDC42(-1.76354); LBX1(-1.91896); HOXA2(-1.91896); NOTCH4(-2.00584); NKX2-2(-2.00584); GATA6(-2.08188…
GOBP_SEQUESTERING_OF_TRIGLYCERIDE	17	10	4.21786	1.23317e-05	0.00186097	TNF(9.86919); PPARG(9.25637); LPL(3.51247); PPARA(2.79264); PLIN2(2.75814); FITM2(1.78706); ENPP1(-2.13407); ABHD5(-2.43631); OSBPL11(-2.90759); OSBPL8(-3.62343);
GOBP_CELL_CYCLE_ARREST	235	139	4.21782	1.23338e-05	0.00186097	CDKN2A(9.90407); CDKN2B(9.54111); CDC123(9.26244); HMGA2(9.25919); TCF7L2(9.25834); PPM1G(7.16879); NOTCH2(6.57628); CDKN2C(6.29251); TP53INP1(4.71892); CDKN1C(3.75635); FZD9(3.13848); SGSM3(2.96178); RRAGA(2.92462); STRADA(2.91507); JMY(2.84685); VASH1(2.64055); EP300(2.3332); GTSE1(2.19994); PRR11(2.05697); MLXIPL(1.99457); MTBP(1.93967); SMAD3(1.82002); RBL2(1.7484); KMT2E(1.56152); RPL23(1.31…
GOBP_TRANSCRIPTION_INITIATION_FROM_RNA_POLYMERASE_II_PROMOTER	187	114	4.18329	1.43658e-05	0.00204404	HNF1B(10.3717); HNF1A(9.26272); PPARG(9.25637); NR2C2AP(7.89012); NRBP1(7.27235); NOTCH2(6.57628); E2F3(4.72628); HNF4A(4.53993); MED23(4.35426); PSMC3(2.82402); PPARA(2.79264); NR5A2(2.32427); PSMC5(2.15651); MED1(2.00574); TAF11(2.0003); POLR2I(1.87044); CREBBP(1.83707); ERCC2(1.81678); MED17(1.74451); NR2E3(1.72684); CTNNBIP1(1.43071); PPARGC1A(1.31908); MED27(1.24548); POLR2C(1.02631); MAML3(…
GOBP_NEGATIVE_REGULATION_OF_GROWTH	245	146	4.10662	2.00745e-05	0.00277697	HSPA1B(10.1918); CDKN2A(9.90407); PPARG(9.25637); NDUFA13(7.29431); NOTCH2(6.57628); CDKN2C(6.29251); HSPA1A(5.95254); UBAP2(5.24213); RAI1(5.20626); BCL11A(5.0696); HNF4A(4.53993); SOCS2(4.4271); NDUFS3(3.91122); RNF6(3.4017); PTPRJ(3.01015); SEMA3F(2.91596); PPARA(2.79264); YY1(2.78784); SIPA1(2.40237); CTDP1(2.15794); PSRC1(2.06722); MEG3(1.92883); BCL2(1.927); SMAD3(1.82002); JARID2(1.76686);…
GOBP_ANTIGEN_PROCESSING_AND_PRESENTATION_OF_PEPTIDE_ANTIGEN_VIA_MHC_CLASS_I	99	67	4.07848	2.26658e-05	0.00305069	IDE(9.26352); PSMB9(7.171); TAP1(6.93832); PSMB8(6.74287); TAP2(6.58378); CHUK(5.92812); ABCB9(5.56752); HLA-C(5.30657); PSMD6(4.24432); HLA-B(3.77507); SEC24C(3.60161); PSMC3(2.82402); PSMA5(2.38372); PSMA1(2.29323); PSMC5(2.15651); HFE(1.91751); ACE(1.64162); PSMD4(1.44285); PSMD2(0.468278); PSMA3(0.433671); HLA-H(0.421054); LNPEP(0.420915); PSMC2(0.363453); HLA-E(0.34796); PSMB2(0.0127465); ER…
GOBP_POSITIVE_REGULATION_OF_LEUKOCYTE_ADHESION_TO_VASCULAR_ENDOTHELIAL_CELL	22	11	4.07784	2.2728e-05	0.00305069	TNF(9.86919); ETS1(5.82797); NFAT5(5.41207); RELA(2.30436); MIR92A1(0.888995); ST3GAL4(0.670368); FUT4(-0.525671); TRAF6(-0.525671); IL6(-0.525672); SELP(-1.98); ALOX5(-2.98127);
GOBP_REGULATION_OF_EXTRINSIC_APOPTOTIC_SIGNALING_PATHWAY_IN_ABSENCE_OF_LIGAND	42	22	4.04487	2.61763e-05	0.00334251	HSPA1B(10.1918); TNF(9.86919); HSPA1A(5.95254); EYA2(5.0782); MCL1(2.27161); COL2A1(2.02085); BCL2(1.927); PRDX2(1.50118); MAP2K5(0.757876); GFRAL(0.660442); FGFR1(0.423855); WWOX(-0.517275); CTNNA1(-0.525671); SNAI2(-0.525672); INHBA(-1.76354); UNC5B(-1.98); RET(-2.04228); EYA1(-2.25936); GDNF(-2.25936); MIR198(-2.43631); EYA4(-2.88836); BCL2L1(-2.98127);
GOCC_MHC_CLASS_II_PROTEIN_COMPLEX	16	13	4.02478	2.85144e-05	0.00355004	HLA-DQA1(10.9664); HLA-DQB1(10.9053); HLA-DRB1(10.1552); HLA-DOB(6.72165); HLA-DOA(-0.595861); HLA-DRB4(-1.76354); HLA-DQA2(-1.91896); HLA-DQB2(-1.98); HLA-DMB(-2.47708); HLA-DRA(-2.51363); HLA-DMA(-2.57913); HLA-DPA1(-2.84899); HLA-DPB1(-3.27219);
GOBP_ANTIGEN_PROCESSING_AND_PRESENTATION_OF_PEPTIDE_ANTIGEN	194	130	4.01423	2.982e-05	0.00362203	HLA-DQA1(10.9664); HLA-DQB1(10.9053); HLA-DRB1(10.1552); KIF11(9.49641); IDE(9.26352); PSMB9(7.171); TAP1(6.93832); PSMB8(6.74287); HLA-DOB(6.72165); TAP2(6.58378); CHUK(5.92812); ABCB9(5.56752); HLA-C(5.30657); DYNLL1(5.21085); PSMD6(4.24432); HLA-B(3.77507); SEC24C(3.60161); PSMC3(2.82402); CENPE(2.48215); PSMA5(2.38372); PSMA1(2.29323); PSMC5(2.15651); HFE(1.91751); ACE(1.64162); PSMD4(1.44285…
GOMF_UBIQUITIN_LIKE_PROTEIN_CONJUGATING_ENZYME_ACTIVITY	39	20	4.00446	3.10792e-05	0.00368511	UBE2E2(12.8853); UBE2Z(9.20468); UBE2G1(6.16302); UBE2R2(4.93189); UBE2D3(3.61359); AKTIP(2.07284); UBE2W(0.0234881); UBE2E1(0.00242841); UBE2Q2(-0.212389); UBE2F(-0.525671); UBE2T(-0.525671); UBE2K(-0.525672); UBE2U(-0.586539); UBE2QL1(-1.91896); UBE2Q1(-1.98); UBE2G2(-2.04228); UBE2D1(-2.13407); BIRC6(-2.79074); UBE2D4(-2.81013); UBE2E3(-2.88836);
GOMF_HORMONE_RECEPTOR_BINDING	173	115	4.00405	3.11336e-05	0.00368511	PROX1(9.60194); OASL(9.43382); TCF7L2(9.25834); PPARG(9.25637); STAT5B(4.66524); SOCS2(4.4271); UCN(4.30941); RNF6(3.4017); GNAS(3.29308); CSHL1(3.26706); GH1(3.11401); CEBPB(2.33799); EP300(2.3332); GH2(2.23427); FOXP1(2.20021); PSMC5(2.15651); CSH2(2.0521); MED1(2.00574); TAF11(2.0003); WIPI1(1.98786); SMAD3(1.82002); MED17(1.74451); STRN(1.47353); PPARGC1A(1.31908); TCF21(1.14892); ZNHIT3(1.09…
GOBP_POSITIVE_REGULATION_OF_PEPTIDE_HORMONE_SECRETION	95	57	3.98862	3.32298e-05	0.00376101	HLA-DRB1(10.1552); GIPR(10.0166); SLC30A8(9.33529); TCF7L2(9.25834); GIP(8.1397); GCK(5.25859); DYNLL1(5.21085); UCN(4.30941); GRP(4.1151); BLK(2.65971); BAD(2.05835); HFE(1.91751); PDX1(1.05012); TRPM4(0.983092); ISL1(0.954179); ITSN1(0.416784); GPLD1(0.336542); VSNL1(0.25775); CASR(0.117998); PRKCE(-0.0216226); GCG(-0.0829182); RFX6(-0.41903); AACS(-0.525671); DRD2(-0.525671); RAB8B(-0.525671);…
GOBP_POSITIVE_REGULATION_OF_G1_S_TRANSITION_OF_MITOTIC_CELL_CYCLE	45	23	3.97317	3.54605e-05	0.0039243	UBE2E2(12.8853); CCND2(7.29606); AIF1(6.0905); MEPCE(3.29512); MTBP(1.93967); KMT2E(1.56152); MIR29A(1.01702); EIF4G1(0.568625); RPTOR(0.2958); LSM10(0.193498); TFDP1(0.126024); ANXA1(-0.0388886); PLCB1(-0.375333); ANKRD17(-0.498595); ADAM17(-0.525671); KCNA5(-0.525672); CUL4A(-1.3113); MIR208A(-1.76354); LSM11(-1.98); CDK10(-1.98); EGFR(-2.0193); CCND1(-2.04228); RGCC(-2.38441);
GOBP_NEGATIVE_REGULATION_OF_DNA_BINDING_TRANSCRIPTION_FACTOR_ACTIVITY	177	103	3.92691	4.30227e-05	0.00465768	CDKN2A(9.90407); NFKBIL1(9.67392); PROX1(9.60194); WFS1(9.25986); TCF7L2(9.25834); HEYL(7.55978); FAF1(7.04376); CHUK(5.92812); TBX6(3.4326); WWP2(3.09837); TRAIP(2.83296); CEBPG(2.42207); TRAF3(2.06987); G3BP2(2.05828); NLRP2(2.05454); TRIM37(1.92136); MIR140(1.73398); NLRC3(1.58787); PTCH1(1.56821); PRDX2(1.50118); CTNNBIP1(1.43071); SMAD7(1.09197); NFKBIB(1.08026); FZD6(0.847271); SUMO1(0.7647…
GOBP_SMOOTH_MUSCLE_CELL_APOPTOTIC_PROCESS	31	19	3.90235	4.76308e-05	0.00504683	CDKN2A(9.90407); PPARG(9.25637); E2F3(4.72628); MIR24-1(1.73675); MIR140(1.73398); PDCD4(1.2521); EDN1(0.894369); MIR92A1(0.888996); MIR17(0.888995); ARRB1(0.350892); SIRT1(-0.144417); MAP2K4(-0.479149); PDE1A(-0.509417); IFNG(-0.525672); IL12B(-1.76354); APOH(-2.0193); LRP6(-2.32402); MFN2(-2.43631); IGF1(-2.47708);
GOBP_RESPONSE_TO_DIETARY_EXCESS	23	12	3.89466	4.91683e-05	0.00510121	BMP8A(8.3382); ACVR1C(3.82472); MC4R(3.14931); ADRB1(1.69743); PPARGC1A(1.31908); SCTR(0.764827); GFRAL(0.660442); SORL1(0.11448); VGF(0.0295087); SGIP1(-0.511848); RMI1(-0.525672); LEP(-1.3113);
GOBP_PROTEIN_REFOLDING	23	15	3.83633	6.24445e-05	0.0063464	HSPA1B(10.1918); HSPA1L(5.97551); HSPA1A(5.95254); PDCL(3.66011); BAG5(1.24586); DNAJB2(0.300936); FKBP1A(0.235465); HSP90AA1(0.112678); HSPD1(-0.23613); SNRNP70(-0.525672); B2M(-1.3113); ST13(-1.91896); FKBP1B(-1.91896); HSPA13(-1.91896); HSPA2(-1.98);
GOBP_LIPID_HOMEOSTASIS	162	103	3.81748	6.7411e-05	0.00671414	GCKR(9.505); PPARG(9.25637); GIP(8.1397); THADA(7.50525); TM6SF2(7.02154); FBXW7(6.38624); HNF4A(4.53993); MIR33B(4.50726); RALY(4.43151); PNPLA3(4.03375); LPL(3.51247); ACOXL(2.98919); NPC1(2.58195); NR5A2(2.32427); NUS1(2.24379); G6PC(2.08202); MLXIPL(1.99457); MTTP(1.80683); FITM2(1.78706); MIR27B(1.73675); MIR148A(1.66096); HDAC9(1.2974); LIPC(1.29735); ABCB11(1.22716); ACOX2(1.20429); PNPLA1…
GOBP_REGULATION_OF_EPITHELIAL_CELL_MIGRATION	293	182	3.81518	6.80411e-05	0.00671414	TNF(9.86919); PROX1(9.60194); BCAR1(9.26043); PPARG(9.25637); MACF1(9.05699); FBXW7(6.38624); ETS1(5.82797); RREB1(5.78896); VEGFA(5.56127); MIRLET7F1(5.14819); FGF2(4.0732); MAP3K3(3.95199); P2RX4(3.9117); MIR296(3.47435); VASH1(2.64055); NUS1(2.24379); FOXP1(2.20021); PTPN23(1.86491); NOS3(1.8638); MIR24-1(1.73675); MIR27B(1.73675); PIK3C2A(1.71041); TAC1(1.63997); MIR2355(1.61126); MARVELD3(1.…
GOBP_REGULATION_OF_ERYTHROCYTE_DIFFERENTIATION	47	28	3.81224	6.88564e-05	0.00671414	HSPA1B(10.1918); HSPA1A(5.95254); ETS1(5.82797); STAT3(5.64357); STAT5B(4.66524); MED1(2.00574); GATA2(1.38617); SPI1(0.637959); FAM210B(0.494676); ACVR2A(0.446379); INPP5D(0.330424); TAL1(0.279026); ZFP36L1(0.248741); KLF13(-0.00642837); ZNF16(-0.283709); STAT1(-0.525671); ARNT(-0.525671); MAPK14(-0.525672); CDK6(-0.533079); B2M(-1.3113); INHBA(-1.76354); P4HTM(-1.91896); ZFP36(-2.00584); LDB1(-…
GOBP_NEPHRON_EPITHELIUM_DEVELOPMENT	106	68	3.79149	7.48726e-05	0.0070352	HNF1B(10.3717); HEYL(7.55978); TFAP2B(7.17577); NOTCH2(6.57628); VEGFA(5.56127); FGF2(4.0732); LIF(3.14384); BCL2(1.927); MYO1E(1.70543); PTCH1(1.56821); WT1(1.52556); CTNNBIP1(1.43071); HOXD11(1.15965); TCF21(1.14892); NOTCH1(0.912785); SIX4(0.832708); NPHS2(0.612609); FMN1(0.602205); BMP4(0.583541); PECAM1(0.541701); LGR4(0.538813); MTSS1(0.471758); WWTR1(0.382452); ADIPOQ(0.318043); NOG(0.2772…
GOBP_REGULATION_OF_TRANSCRIPTION_INITIATION_FROM_RNA_POLYMERASE_II_PROMOTER	35	23	3.75576	8.64079e-05	0.00796873	HNF1B(10.3717); HNF1A(9.26272); PSMC3(2.82402); PSMC5(2.15651); MED1(2.00574); MED17(1.74451); CTNNBIP1(1.43071); HMGB1(0.848541); SUB1(0.688952); ERCC1(0.50298); TP53(0.444781); PSMC2(0.363453); DHX36(0.276843); ERCC6(-0.406605); NKX2-5(-0.525672); ESR1(-0.758293); CAND1(-1.3113); WNT10B(-1.3113); MED4(-1.76354); ATF7IP(-1.91896); SRF(-2.00584); MIRLET7I(-2.54757); PSMC6(-2.66158);
GOMF_REPRESSING_TRANSCRIPTION_FACTOR_BINDING	71	49	3.75487	8.67165e-05	0.00796873	HHEX(9.83561); TLE1(9.80332); TCF7L2(9.25834); PPARG(9.25637); STAT3(5.64357); PPARA(2.79264); DDX20(2.58288); CHD4(2.37301); RELA(2.30436); ZMYND8(2.29216); BCL2(1.927); KAT5(1.68202); HDAC9(1.2974); MIER2(1.13323); CTBP1(0.856483); HMGB1(0.848541); MTA3(0.512215); MIER3(0.0768255); SIN3A(-0.391232); RBBP8(-0.479792); STAT1(-0.525671); EIF4E(-0.525671); BBS4(-0.525671); BBS1(-0.525671); DMAP1(-0…
GOCC_INTRINSIC_COMPONENT_OF_ENDOPLASMIC_RETICULUM_MEMBRANE	165	97	3.74806	8.91024e-05	0.00796873	HLA-DQA1(10.9664); HLA-DQB1(10.9053); HLA-DRB1(10.1552); ATF6B(10.0946); WFS1(9.25986); SPPL3(8.97401); TAP1(6.93832); TAP2(6.58378); ABCB9(5.56752); HLA-C(5.30657); HLA-B(3.77507); ANKLE2(3.14621); G6PC(2.08202); FITM2(1.78706); TBL2(1.72467); PGAP3(1.51932); RTN2(1.44245); ESYT3(1.39115); SLC27A2(1.27711); DPM2(0.985537); ELOVL5(0.66359); ZFYVE27(0.659717); SGPL1(0.52687); PREB(0.493574); PIGU(…
GOMF_CYCLIN_DEPENDENT_PROTEIN_SERINE_THREONINE_KINASE_REGULATOR_ACTIVITY	50	32	3.71989	9.96563e-05	0.00870681	CDKN2A(9.90407); CDKN2B(9.54111); CCND2(7.29606); CDKN2C(6.29251); CCNE2(3.90104); CDKN1C(3.75635); CCNE1(1.58777); MNAT1(0.638606); CCNB2(0.633342); CDKN1A(0.575076); INCA1(0.551968); CDKN1B(0.482137); HEXIM2(0.17335); CCNH(0.126792); HEXIM1(0.0936569); CCNT1(-0.0422428); CCNB1(-0.398382); KAT2B(-0.439873); CCNL1(-0.525672); CNPPD1(-1.3113); CCNYL1(-1.3113); CCNG2(-1.3113); CCNA2(-1.76354); CKS2…
GOBP_POSITIVE_REGULATION_OF_TRANSCRIPTION_INITIATION_FROM_RNA_POLYMERASE_II_PROMOTER	29	20	3.71697	0.000100814	0.00870681	HNF1B(10.3717); HNF1A(9.26272); PSMC3(2.82402); PSMC5(2.15651); MED1(2.00574); MED17(1.74451); SUB1(0.688952); ERCC1(0.50298); TP53(0.444781); PSMC2(0.363453); DHX36(0.276843); ERCC6(-0.406605); NKX2-5(-0.525672); ESR1(-0.758293); CAND1(-1.3113); WNT10B(-1.3113); MED4(-1.76354); SRF(-2.00584); MIRLET7I(-2.54757); PSMC6(-2.66158);
GOBP_RENAL_TUBULE_DEVELOPMENT	90	55	3.65844	0.000126879	0.0107095	HNF1B(10.3717); HEYL(7.55978); TFAP2B(7.17577); NOTCH2(6.57628); VEGFA(5.56127); FGF2(4.0732); LIF(3.14384); BCL2(1.927); PTCH1(1.56821); WT1(1.52556); CTNNBIP1(1.43071); HOXD11(1.15965); TCF21(1.14892); NOTCH1(0.912785); SIX4(0.832708); FMN1(0.602205); BMP4(0.583541); LGR4(0.538813); MTSS1(0.471758); WWTR1(0.382452); NOG(0.277272); JAG1(0.232842); PAX2(0.175735); MEF2C(-0.024442); FAT4(-0.065699…
GOBP_GLYCEROLIPID_BIOSYNTHETIC_PROCESS	266	159	3.6447	0.00013385	0.0111096	STARD10(9.5227); SLC44A4(9.51023); DGKB(9.25767); ACSL1(7.08839); FBXW7(6.38624); PLEKHA1(6.20492); PITPNM2(5.55495); MTMR3(4.39105); FGF2(4.0732); SREBF1(4.04167); PNPLA3(4.03375); PTPMT1(3.94517); LPL(3.51247); MTMR9(3.01431); CPNE7(2.57126); FITM2(1.78706); PIK3C2A(1.71041); PEMT(1.63342); PLD2(1.56517); PGAP3(1.51932); INPP5E(1.50109); PIP5K1A(1.45843); PI4KB(1.40715); PLA2G4B(1.35998); PIP4K…
GOBP_NEPHRON_DEVELOPMENT	138	91	3.64192	0.000135305	0.0111096	HNF1B(10.3717); HEYL(7.55978); TFAP2B(7.17577); NOTCH2(6.57628); MPV17(5.65343); VEGFA(5.56127); FGF2(4.0732); NUP133(3.79727); LIF(3.14384); NUP160(2.50814); BCL2(1.927); MYO1E(1.70543); PTCH1(1.56821); WT1(1.52556); CTNNBIP1(1.43071); HOXD11(1.15965); TCF21(1.14892); NOTCH1(0.912785); SIX4(0.832708); IL6R(0.809416); NPHS2(0.612609); FMN1(0.602205); BMP4(0.583541); PECAM1(0.541701); LGR4(0.53881…
GOBP_REGULATION_OF_CELL_GROWTH_INVOLVED_IN_CARDIAC_MUSCLE_CELL_DEVELOPMENT	23	15	3.62851	0.00014253	0.0114484	DDX39B(9.83561); AKAP6(3.9206); PPARA(2.79264); YY1(2.78784); CTDP1(2.15794); EDN1(0.894369); MIR19B1(0.888996); MIR19A(0.888995); HAMP(0.61813); RGS4(0.351509); RGS2(-0.525672); PI16(-0.76559); MIR208A(-1.76354); IGF1(-2.47708); MTOR(-3.37158);
GOBP_NEGATIVE_REGULATION_OF_CELL_GROWTH	185	111	3.61669	0.000149196	0.0117936	HSPA1B(10.1918); CDKN2A(9.90407); PPARG(9.25637); NDUFA13(7.29431); CDKN2C(6.29251); HSPA1A(5.95254); BCL11A(5.0696); HNF4A(4.53993); NDUFS3(3.91122); RNF6(3.4017); PTPRJ(3.01015); SEMA3F(2.91596); PPARA(2.79264); YY1(2.78784); SIPA1(2.40237); CTDP1(2.15794); PSRC1(2.06722); MEG3(1.92883); BCL2(1.927); SMAD3(1.82002); WT1(1.52556); DIP2B(1.47989); APBB2(1.11665); CCDC85B(0.834284); SEMA5B(0.83237…
GOBP_REGULATION_OF_ENDOTHELIAL_CELL_MIGRATION	231	138	3.61362	0.000150978	0.0117936	TNF(9.86919); PROX1(9.60194); BCAR1(9.26043); PPARG(9.25637); FBXW7(6.38624); ETS1(5.82797); VEGFA(5.56127); MIRLET7F1(5.14819); FGF2(4.0732); MAP3K3(3.95199); P2RX4(3.9117); MIR296(3.47435); VASH1(2.64055); NUS1(2.24379); FOXP1(2.20021); NOS3(1.8638); MIR24-1(1.73675); MIR27B(1.73675); PIK3C2A(1.71041); MIR2355(1.61126); ADAMTS9(1.54186); GATA2(1.38617); HDAC9(1.2974); MIR29C(1.24472); PIK3CD(1.…
GOMF_RNA_POLYMERASE_II_SPECIFIC_DNA_BINDING_TRANSCRIPTION_FACTOR_BINDING	271	177	3.61354	0.000151022	0.0117936	CDKN2A(9.90407); PROX1(9.60194); OASL(9.43382); TCF7L2(9.25834); PPARG(9.25637); FAF1(7.04376); NOTCH2(6.57628); STAT3(5.64357); STAT5B(4.66524); HNF4A(4.53993); BHLHE41(3.47253); TBX6(3.4326); RNF6(3.4017); PPARA(2.79264); CHD4(2.37301); CEBPB(2.33799); EP300(2.3332); RELA(2.30436); FOXP1(2.20021); CTDP1(2.15794); MED1(2.00574); TAF11(2.0003); WIPI1(1.98786); CREBBP(1.83707); SMAD3(1.82002); RBL…
GOBP_REGULATION_OF_INCLUSION_BODY_ASSEMBLY	16	12	3.59523	0.000162056	0.0122278	HSPA1B(10.1918); HSPA1A(5.95254); PSMC5(2.15651); BAG5(1.24586); DNAJB8(1.19738); DNAJB2(0.300936); SORL1(0.11448); SACS(-0.0463621); SNCAIP(-0.525671); CLU(-0.525672); HSPA2(-1.98); DNAJB6(-2.63592);
GOBP_REGULATION_OF_INFLAMMATORY_RESPONSE_TO_ANTIGENIC_STIMULUS	32	19	3.5813	0.000170944	0.012706	HLA-DRB1(10.1552); TNF(9.86919); LTA(9.77232); PSMA1(2.29323); MIR19B1(0.888996); MIR19A(0.888995); IL20RB(0.829431); HLA-E(0.34796); C3(-0.525672); IL10(-1.3113); CNR1(-1.3113); NOD2(-1.3113); IL12B(-1.76354); ADCYAP1(-1.91896); PSMB4(-1.98); NPY5R(-2.0193); PLA2G2D(-2.0193); CD28(-2.08188); PARK7(-2.6857);
GOBP_DNA_TEMPLATED_TRANSCRIPTION_INITIATION	249	139	3.57796	0.000173142	0.012706	HNF1B(10.3717); HNF1A(9.26272); PPARG(9.25637); NR2C2AP(7.89012); NRBP1(7.27235); NOTCH2(6.57628); E2F3(4.72628); HNF4A(4.53993); MED23(4.35426); PSMC3(2.82402); PPARA(2.79264); NR5A2(2.32427); MAPK3(2.24341); PSMC5(2.15651); MED1(2.00574); TAF11(2.0003); POLR2I(1.87044); CREBBP(1.83707); ERCC2(1.81678); RRN3(1.78908); MED17(1.74451); NR2E3(1.72684); CTNNBIP1(1.43071); PPARGC1A(1.31908); MED27(1.…
GOBP_POSITIVE_REGULATION_OF_PRI_MIRNA_TRANSCRIPTION_BY_RNA_POLYMERASE_II	40	27	3.57592	0.000174502	0.012706	TNF(9.86919); PPARG(9.25637); ETS1(5.82797); STAT3(5.64357); FGF2(4.0732); RELA(2.30436); SMAD3(1.82002); WT1(1.52556); GATA2(1.38617); FOSL1(0.855974); JUN(0.848541); SPI1(0.637959); TP53(0.444781); TGFB2(-0.525672); IL10(-1.3113); NR3C1(-1.3113); SMAD1(-1.76353); PRL(-1.76354); SRF(-2.00584); GNL3(-2.0193); FOXO3(-2.04228); FOS(-2.19463); SREBF2(-2.47708); KLF5(-2.54757); TGFB1(-2.84899); ATOH8…
GOBP_ANTIGEN_PROCESSING_AND_PRESENTATION	234	152	3.57126	0.000177635	0.012706	HLA-DQA1(10.9664); HLA-DQB1(10.9053); HLA-DRB1(10.1552); KIF11(9.49641); IDE(9.26352); PSMB9(7.171); TAP1(6.93832); PSMB8(6.74287); HLA-DOB(6.72165); TAP2(6.58378); CHUK(5.92812); ABCB9(5.56752); HLA-C(5.30657); DYNLL1(5.21085); PSMD6(4.24432); HLA-B(3.77507); SEC24C(3.60161); PSMC3(2.82402); CENPE(2.48215); PSMA5(2.38372); PSMA1(2.29323); PSMC5(2.15651); HFE(1.91751); CCL19(1.89241); ACE(1.64162…
GOBP_MITOTIC_SPINDLE_ASSEMBLY	65	32	3.54324	0.00019762	0.0138613	HSPA1B(10.1918); KIF11(9.49641); PRC1(8.08351); HSPA1A(5.95254); CHMP4B(3.91563); MYBL2(2.60891); STAG1(1.63801); SPICE1(1.16407); PIBF1(0.675356); KIFC1(0.625435); AURKB(0.440793); CHEK2(0.358907); CLASP2(0.264996); LSM14A(0.0624438); KIF3B(-0.00319441); RCC1(-0.479337); KIF4B(-0.525671); CHMP4C(-0.525671); VPS4B(-0.525672); RACGAP1(-0.718224); AAAS(-1.97999); PLK1(-1.98); CHMP1A(-2.00584); BCCI…
GOBP_NOTCH_SIGNALING_PATHWAY	186	107	3.53038	0.000207485	0.0143511	TIMP4(9.46679); IFT172(9.43382); ZMIZ1(7.60497); HEYL(7.55978); YJEFN3(6.86043); NOTCH2(6.57628); FBXW7(6.38624); STAT3(5.64357); ONECUT1(3.15068); WWP2(3.09837); EP300(2.3332); YTHDF2(1.96196); NOS3(1.8638); CREBBP(1.83707); DLK2(1.77712); ENHO(1.70987); DLK1(1.4887); ATOH1(1.47002); GATA2(1.38617); CD46(1.09025); ROBO2(1.05738); MAML3(0.956135); CEBPA(0.949063); NOTCH1(0.912785); LFNG(0.831476)…
GOBP_REGULATION_OF_STRIATED_MUSCLE_CELL_DIFFERENTIATION	93	55	3.52358	0.000212883	0.0145227	DDX39B(9.83561); PROX1(9.60194); KAT2A(4.40968); DMPK(3.93657); AKAP6(3.9206); BHLHE41(3.47253); PPARA(2.79264); YY1(2.78784); CTDP1(2.15794); BCL2(1.927); BDNF(1.9078); BHLHA15(1.4433); HDAC9(1.2974); NOTCH1(0.912785); EDN1(0.894369); MIR19B1(0.888996); MIR19A(0.888995); HAMP(0.61813); BMP4(0.583541); RGS4(0.351509); FBXO22(0.332575); EZH2(0.141992); NLN(0.0673138); MEF2C(-0.024442); MSX1(-0.072…
GOBP_NEGATIVE_REGULATION_OF_EXTRINSIC_APOPTOTIC_SIGNALING_PATHWAY	103	55	3.50747	0.000226196	0.0152223	HSPA1B(10.1918); TNF(9.86919); TCF7L2(9.25834); HSPA1A(5.95254); EYA2(5.0782); HTT(2.53402); RELA(2.30436); MCL1(2.27161); FAIM2(2.05351); COL2A1(2.02085); BCL2(1.927); NOS3(1.8638); ITGA6(1.65221); PRDX2(1.50118); SERPINE1(1.3869); ZMYND11(1.23635); MAP2K5(0.757876); GFRAL(0.660442); BMP4(0.583541); FAIM(0.579127); SRC(0.56493); ARHGEF2(0.509185); RAF1(-0.253454); TMBIM1(-0.462973); TNFAIP3(-0.5…
GOBP_REGULATION_OF_RESPONSE_TO_CYTOKINE_STIMULUS	189	107	3.50589	0.000227538	0.0152223	HSPA1B(10.1918); TNF(9.86919); PPARG(9.25637); HSPA1A(5.95254); CHUK(5.92812); MIRLET7A1(5.1288); ARG1(4.59878); C1QTNF4(3.94517); TRAIP(2.83296); IKBKE(2.33357); CLIP3(2.08722); MED1(2.00574); ADAR(1.99289); YTHDF2(1.96196); MIR24-1(1.73675); MIR27B(1.73675); STAP1(1.56096); ECM1(1.55398); ELF1(1.32648); F2RL1(1.02763); MIR29B1(1.01702); SH2B3(1.01654); ZBP1(0.99592); MIR152(0.972953); EDN1(0.89…
GOBP_REGULATION_OF_CYCLIN_DEPENDENT_PROTEIN_KINASE_ACTIVITY	105	65	3.50288	0.000230127	0.0152223	CDKN2A(9.90407); HHEX(9.83561); PROX1(9.60194); CDKN2B(9.54111); CCND2(7.29606); CDKN2C(6.29251); CCNE2(3.90104); CDKN1C(3.75635); TTBK1(2.1354); PSRC1(2.06722); CCNE1(1.58777); CEBPA(0.949063); PTEN(0.71631); ACTB(0.651717); MNAT1(0.638606); CCNB2(0.633342); CDKN1A(0.575076); SRC(0.56493); INCA1(0.551968); CDKN1B(0.482137); CDK5RAP1(0.33958); HEXIM2(0.17335); CDC25A(0.146118); CCNH(0.126792); HE…
GOBP_NEGATIVE_REGULATION_OF_PEPTIDE_HORMONE_SECRETION	41	27	3.4969	0.000235351	0.0152223	MTNR1B(9.63651); KCNJ11(9.46376); BMP8A(8.3382); SREBF1(4.04167); ACVR1C(3.82472); ADRA2A(2.47252); ENHO(1.70987); KLF7(1.4818); PPP3CA(0.874416); KCNB1(0.300533); VSNL1(0.25775); DRD2(-0.525671); CRHBP(-0.525672); KALRN(-0.757083); LEP(-1.3113); PTPN11(-1.3113); FFAR4(-1.3113); GHRL(-1.3113); REST(-1.76354); CRH(-1.91896); FKBP1B(-1.91896); PSMD9(-2.00584); NPFF(-2.00584); SIRT4(-2.08188); ENY2(…
GOBP_POSITIVE_REGULATION_OF_MUSCLE_CELL_APOPTOTIC_PROCESS	32	22	3.48309	0.000247835	0.0158233	CDKN2A(9.90407); PPARG(9.25637); E2F3(4.72628); LTK(3.76532); MIR24-1(1.73675); MIR140(1.73398); PDCD4(1.2521); MIR17(0.888995); PTEN(0.71631); TP53(0.444781); ARRB1(0.350892); MAP2K4(-0.479149); IFNG(-0.525672); MIR34A(-1.3113); IL12B(-1.76353); MIR16-1(-1.76354); MIR195(-2.00584); POU4F2(-2.13407); CAMK2D(-2.19463); MFN2(-2.43631); CAMK2A(-2.51363); MAP3K5(-2.51363);
GOBP_CELLULAR_RESPONSE_TO_GLUCAGON_STIMULUS	26	18	3.47732	0.00025323	0.0159631	ADCY5(9.25675); ARG1(4.59878); GLP2R(2.64055); PRKAR1A(1.57373); ADCY9(1.39415); GLP1R(1.37511); PCK1(1.26215); PRKACB(1.23293); ADCY2(0.812519); PRKAR2B(0.0602421); GCG(-0.0829182); FGF21(-0.525672); ADCY3(-0.526952); ADCY8(-0.55887); ASS1(-1.3113); CPS1(-1.76353); PRKACG(-1.76354); PRKAR2A(-2.47708);
GOBP_VIRAL_GENOME_REPLICATION	129	66	3.45557	0.000274566	0.0170917	ATG16L2(10.6907); TNF(9.86919); PROX1(9.60194); OASL(9.43382); HMGA2(9.25919); YTHDC2(3.69257); PPARA(2.79264); ADARB1(2.49325); NR5A2(2.32427); LTF(2.07696); ADAR(1.99289); BCL2(1.927); IFNB1(1.44122); NOTCH1(0.912785); DDB1(0.902846); PABPC1(0.890815); CTBP1(0.856483); STAU1(0.801238); PDE12(0.71569); BST2(0.669084); PPIH(0.620291); STOM(0.600515); VAPA(0.584953); ATG16L1(0.50191); EIF2AK4(0.18…
GOBP_REGULATION_OF_TUMOR_NECROSIS_FACTOR_MEDIATED_SIGNALING_PATHWAY	63	37	3.45078	0.000279482	0.017183	HSPA1B(10.1918); TNF(9.86919); HSPA1A(5.95254); CHUK(5.92812); TRAIP(2.83296); CLIP3(2.08722); MIR24-1(1.73675); MIR27B(1.73675); F2RL1(1.02763); MIR152(0.972953); BIRC2(0.531526); BIRC3(0.468952); ADIPOQ(0.318043); MADD(0.197728); HIPK1(-0.299269); TNFAIP3(-0.525671); TRIM32(-0.525671); CARD16(-0.525671); CYLD(-0.525671); UBE2K(-0.525671); RNF31(-0.525671); ADAM17(-0.525672); CPNE1(-0.605338); T…
GOBP_RESPONSE_TO_PURINE_CONTAINING_COMPOUND	144	99	3.44645	0.000283998	0.0172477	KCNJ11(9.46376); PDE2A(9.26403); PPARG(9.25637); KCNQ1(5.49947); ITPR2(4.72586); RAP1A(4.65669); SREBF1(4.04167); AKAP6(3.9206); P2RX4(3.9117); P2RX7(3.90706); RELA(2.30436); SLC6A3(2.29044); HCN1(2.06044); WT1(1.52556); P2RY1(1.39896); PDE3A(1.32158); PPARGC1A(1.31908); AQP8(1.31468); FOSB(1.26497); PCK1(1.26215); MMP19(1.11184); TRPM4(0.983092); FOSL1(0.855974); JUN(0.848541); COL1A1(0.725228);…
GOBP_REGULATION_OF_VASCULAR_ASSOCIATED_SMOOTH_MUSCLE_CELL_PROLIFERATION	83	45	3.43059	0.000301137	0.0180682	TNF(9.86919); DDX39B(9.83561); PPARG(9.25637); FGF2(4.0732); MIR665(2.77069); MIR301A(2.27404); MIR27B(1.73675); MIR140(1.73398); PDCD4(1.2521); EDN1(0.894369); MIR17(0.888996); MIR20A(0.888995); JUN(0.848541); MIR137(0.721161); PTEN(0.71631); CDKN1A(0.575076); NR4A3(0.559979); CDKN1B(0.482137); ADIPOQ(0.318043); EFEMP2(0.24785); MMP9(0.238234); ERN1(0.178725); MEF2C(-0.024442); HPGD(-0.331851); …
GOMF_MHC_CLASS_I_PROTEIN_BINDING	20	12	3.42939	0.000302465	0.0180682	TAP1(6.93832); TAP2(6.58378); ABCB9(5.56752); PILRA(2.84289); HLA-E(0.34796); CD8A(0.321448); CD8B(-0.137466); PILRB(-0.52567); LILRB2(-0.525672); TAPBP(-2.08188); VCP(-2.25936); TUBB(-2.79074);
GOBP_REGULATION_OF_DNA_TEMPLATED_TRANSCRIPTION_INITIATION	43	28	3.42404	0.000308482	0.0180734	HNF1B(10.3717); HNF1A(9.26272); PSMC3(2.82402); PSMC5(2.15651); MED1(2.00574); MED17(1.74451); CTNNBIP1(1.43071); FOSL1(0.855974); JUN(0.848543); HMGB1(0.848541); SUB1(0.688952); ERCC1(0.50298); TP53(0.444781); PSMC2(0.363453); DHX36(0.276843); MITF(-0.264907); ERCC6(-0.406605); NKX2-5(-0.525672); ESR1(-0.758293); CAND1(-1.3113); WNT10B(-1.3113); MED4(-1.76354); ATF7IP(-1.91896); SRF(-2.00584); M…
GOBP_ACTIVATION_OF_PROTEIN_KINASE_A_ACTIVITY	18	12	3.4016	0.00033496	0.0193965	ADCY5(9.25675); UCN(4.30941); PRKAR1A(1.57373); ADCY9(1.39415); PRKACB(1.23293); ADCY2(0.812519); PRRC1(0.77263); PRKAR2B(0.0602421); ADCY3(-0.526952); ADCY8(-0.55887); PRKACG(-1.76354); PRKAR2A(-2.47708);
GOBP_NEGATIVE_REGULATION_OF_VIRAL_GENOME_REPLICATION	54	23	3.39735	0.000340205	0.0194738	TNF(9.86919); PROX1(9.60194); OASL(9.43382); HMGA2(9.25919); LTF(2.07696); IFNB1(1.44122); BST2(0.669084); IFI16(-0.52567); ISG20(-0.52567); TRIM6(-0.525672); EIF2AK2(-0.608892); SETDB1(-1.3113); OAS2(-1.76353); BANF1(-1.76354); RNASEL(-1.91896); PLSCR1(-1.91896); MPHOSPH8(-1.98); FAM111A(-2.04228); SRPK1(-2.08188); TNIP1(-2.25936); MX1(-2.43631); ZC3HAV1(-2.9265); SRPK2(-3.53592);
GOBP_NEGATIVE_REGULATION_OF_HORMONE_SECRETION	60	40	3.38466	0.00035633	0.0201651	MTNR1B(9.63651); KCNJ11(9.46376); BMP8A(8.3382); UCN(4.30941); SREBF1(4.04167); ACVR1C(3.82472); LIF(3.14384); ADRA2A(2.47252); ENHO(1.70987); KLF7(1.4818); TACR2(1.05533); EDN1(0.894369); PPP3CA(0.874416); ADIPOQ(0.318043); KCNB1(0.300533); VSNL1(0.25775); ADORA1(-0.286719); DRD2(-0.52567); CRY1(-0.52567); CRHBP(-0.525672); KALRN(-0.757083); LEP(-1.3113); PTPN11(-1.3113); FFAR4(-1.3113); GHRL(-1…
GOMF_PRIMARY_ACTIVE_TRANSMEMBRANE_TRANSPORTER_ACTIVITY	62	40	3.36536	0.000382218	0.0213871	ATP6V1G2(9.90407); ABCC8(9.28668); TAP1(6.93832); TAP2(6.58378); ABCB9(5.56752); ABCB10(5.26405); ABCA8(1.90318); ABCC10(1.52712); ABCB11(1.22716); ATP7B(1.1423); ABCA1(0.575126); ABCA13(0.56842); SLC30A3(0.274225); ABCB5(0.255116); ABCC9(0.177034); ABCC5(-0.281937); ATP1A1(-0.38879); ABCC2(-0.52567); LMBRD1(-0.52567); ABCA9(-0.52567); ABCA3(-0.525672); ABCC4(-0.602693); ABCB1(-0.807145); ATP12A(…
GOBP_POSITIVE_REGULATION_OF_CELL_CYCLE_G1_S_PHASE_TRANSITION	56	28	3.34652	0.000409169	0.0226407	UBE2E2(12.8853); CCND2(7.29606); AIF1(6.0905); MEPCE(3.29512); MTBP(1.93967); KMT2E(1.56152); MIR29A(1.01702); EIF4G1(0.568625); RPTOR(0.2958); LSM10(0.193498); EZH2(0.141992); TFDP1(0.126024); ANXA1(-0.0388886); PLCB1(-0.375333); ANKRD17(-0.498595); STXBP4(-0.52567); ADAM17(-0.52567); KCNA5(-0.525672); CUL4A(-1.3113); MIR208A(-1.76354); DDRGK1(-1.91896); LSM11(-1.97999); CDK10(-1.98); PAF1(-2.00…
GOBP_POSITIVE_REGULATION_OF_DNA_TEMPLATED_TRANSCRIPTION_INITIATION	36	25	3.34577	0.000410268	0.0226407	HNF1B(10.3717); HNF1A(9.26272); PSMC3(2.82402); PSMC5(2.15651); MED1(2.00574); MED17(1.74451); FOSL1(0.855974); JUN(0.848541); SUB1(0.688952); ERCC1(0.50298); TP53(0.444781); PSMC2(0.363453); DHX36(0.276843); MITF(-0.264907); ERCC6(-0.406605); NKX2-5(-0.525672); ESR1(-0.758293); CAND1(-1.3113); WNT10B(-1.3113); MED4(-1.76354); SRF(-2.00584); MIRLET7I(-2.54757); TWIST1(-2.6085); PSMC6(-2.66158); S…
GOBP_LIVER_MORPHOGENESIS	22	17	3.33782	0.000422197	0.0228537	PROX1(9.60194); NOTCH2(6.57628); FBXW7(6.38624); CEBPB(2.33799); MED1(2.00574); CPB2(1.36817); RPS6KA1(0.590823); SULF2(0.299699); WNT3A(-0.52567); CUL3(-0.52567); TNFAIP3(-0.52567); IL6(-0.525672); LIMS2(-1.3113); FGF1(-1.98); XBP1(-2.99887); PTN(-3.14273); FGL1(-3.62463);
GOBP_CHEMOKINE_C_X_C_MOTIF_LIGAND_2_PRODUCTION	17	10	3.3198	0.000450412	0.0241188	TNF(9.86919); LPL(3.51247); FOXP1(2.20021); F2RL1(1.02763); HMGB1(0.848541); MAP2K5(0.757876); MBP(0.0184273); POSTN(-0.525672); TLR4(-1.76354); MCOLN2(-2.82947);
GOMF_TRANSLATION_INITIATION_FACTOR_BINDING	32	20	3.2989	0.000485316	0.0257114	HHEX(9.83561); EIF2B4(5.78572); EIF2S2(4.82158); LIN28A(2.55219); ANGEL1(1.74036); TBL2(1.72467); EIF3M(1.52704); SYT11(1.17241); EIF4G1(0.568625); NCK1(-0.115851); TRIM32(-0.52567); EIF5(-0.52567); EIF4E(-0.525672); EIF4EBP3(-1.3113); LARP1(-1.91896); OTX2(-2.00584); EIF3F(-2.0193); POLR2G(-2.19463); EIF2B5(-2.47708); EIF4EBP2(-2.54757);
GOBP_BETA_CATENIN_TCF_COMPLEX_ASSEMBLY	31	14	3.29725	0.000488186	0.0257114	TLE1(9.80332); TCF7L2(9.25834); EP300(2.3332); CREBBP(1.83707); KAT5(1.68202); RBBP5(1.55209); BCL9(0.914354); PYGO2(-0.52567); TRRAP(-0.525672); AXIN2(-1.76354); TLE4(-2.04228); TCF7L1(-2.86879); LEO1(-3.01615); LEF1(-3.06604);
GOBP_REGULATION_OF_BIOLOGICAL_PROCESS_INVOLVED_IN_SYMBIOTIC_INTERACTION	197	109	3.29199	0.000497399	0.0258026	HLA-DRB1(10.1552); TNF(9.86919); PROX1(9.60194); NELFE(9.46547); OASL(9.43382); HMGA2(9.25919); SNF8(9.21793); ARG1(4.59878); CHMP4B(3.91563); PPARA(2.79264); TYRO3(2.54138); ADARB1(2.49325); NR5A2(2.32427); CTDP1(2.15794); LTF(2.07696); KPNA2(2.02371); ADAR(1.99289); BCL2(1.927); POLR2I(1.87044); IFNB1(1.44122); F2RL1(1.02763); POLR2C(1.02631); NOTCH1(0.912785); DDB1(0.902846); PABPC1(0.890815);…
GOMF_CAMP_RESPONSE_ELEMENT_BINDING	16	13	3.28234	0.000514747	0.0264272	ATF6B(10.0946); HMGA2(9.25919); CREB3(0.997399); JUN(0.848541); TCF12(0.777835); NR4A3(0.559979); CREB3L2(-0.211372); CREB5(-0.476257); ATF7(-0.655149); CREB3L4(-1.3113); ATF6(-1.76354); CREB3L1(-1.91896); ATF2(-2.82947);
GOBP_REGULATION_OF_VIRAL_GENOME_REPLICATION	83	45	3.27388	0.0005304	0.026953	TNF(9.86919); PROX1(9.60194); OASL(9.43382); HMGA2(9.25919); PPARA(2.79264); ADARB1(2.49325); NR5A2(2.32427); LTF(2.07696); ADAR(1.99289); BCL2(1.927); IFNB1(1.44122); NOTCH1(0.912785); DDB1(0.902846); PABPC1(0.890815); STAU1(0.801238); PDE12(0.71569); BST2(0.669084); PPIH(0.620291); IFI16(-0.52567); ISG20(-0.52567); FKBP6(-0.52567); TRIM6(-0.525672); EIF2AK2(-0.608892); SETDB1(-1.3113); TMEM39A(…
GOBP_MULTICELLULAR_ORGANISM_GROWTH	130	88	3.26048	0.000556125	0.0279748	FTO(9.19489); NOTCH2(6.57628); PLEKHA1(6.20492); RAI1(5.20626); STAT5B(4.66524); SOCS2(4.4271); KAT2A(4.40968); GNAS(3.29308); GH1(3.11401); ADARB1(2.49325); RC3H2(2.36107); EP300(2.3332); SLC6A3(2.29044); WDR11(2.19902); G6PC(2.08202); ARID5B(2.02412); BCL2(1.927); ERCC2(1.81678); GPR21(1.71311); ADRB1(1.69743); XRCC2(1.59202); PTCH1(1.56821); CHD7(1.51489); PLAG1(0.967186); ADD1(0.863249); SP2(…
GOBP_POSITIVE_REGULATION_OF_CAMP_MEDIATED_SIGNALING	14	10	3.24407	0.000589171	0.0293407	GIPR(10.0166); GIP(8.1397); UCN(4.30941); SCTR(0.764827); RAPGEF2(-1.3113); FFAR4(-1.3113); CRH(-1.91896); ADCYAP1(-1.91896); RXFP2(-2.00584); GPR61(-2.13407);
GOBP_RESPONSE_TO_GLUCAGON	37	24	3.24222	0.000593008	0.0293407	ADCY5(9.25675); ARG1(4.59878); SREBF1(4.04167); GLP2R(2.64055); PRKAR1A(1.57373); ADCY9(1.39415); GLP1R(1.37511); PCK1(1.26215); PRKACB(1.23293); ADCY2(0.812519); PRKAR2B(0.0602421); GCG(-0.0829182); CRY1(-0.52567); ABCC2(-0.52567); FGF21(-0.525672); ADCY3(-0.526952); ADCY8(-0.55887); ASS1(-1.3113); CPS1(-1.76353); CCNA2(-1.76353); PRKACG(-1.76353); QDPR(-1.76354); RPS6KB1(-2.08188); PRKAR2A(-2.4…
GOBP_MONOCYTE_DIFFERENTIATION	36	26	3.23885	0.000600073	0.0293407	HLA-DRB1(10.1552); PPARG(9.25637); VEGFA(5.56127); FOXP1(2.20021); MED1(2.00574); FES(1.78757); CTNNBIP1(1.43071); ZBTB46(1.41256); JUN(0.848541); BMP4(0.583541); INPP5D(0.330424); ZFP36L1(0.248741); THOC5(-0.336907); IFI16(-0.52567); PDE1B(-0.525672); CDK6(-0.533079); MYH9(-1.3113); FASN(-1.76354); CSF1(-2.0193); DCSTAMP(-2.04228); CD4(-2.08188); CSF1R(-2.25936); IL31RA(-2.32402); IL34(-2.43631)…
GOBP_NEGATIVE_REGULATION_OF_VASCULAR_PERMEABILITY	17	11	3.22885	0.000621443	0.0300464	PDE2A(9.26403); VEGFA(5.56127); PTPRJ(3.01015); PDE3A(1.32158); DDAH1(0.512588); SLIT2(0.29735); ADM(0.266893); AKAP12(-0.358191); RAMP2(-2.00584); ANGPT1(-2.43631); SH3GL2(-2.7085);
GOMF_SCAFFOLD_PROTEIN_BINDING	58	37	3.22351	0.000633154	0.0303183	ADCY5(9.25675); CHUK(5.92812); KCNQ1(5.49947); DYNLL1(5.21085); ITPR2(4.72586); MAPK3(2.24341); KRT18(1.80168); KRT8(1.64774); YWHAE(1.45799); P2RY1(1.39896); KCNH2(1.39708); NLGN1(1.26139); BRAF(0.956239); DLG4(0.707002); CRK(0.604039); SRC(0.56493); CRIPT(0.522705); DSP(0.406561); HSP90AA1(0.112678); NCK2(-0.52567); CDC37(-0.52567); KCNA5(-0.525672); PDE4D(-0.80907); AKAP5(-1.3113); IKBKB(-1.31…
GOBP_POSITIVE_REGULATION_OF_NEURON_APOPTOTIC_PROCESS	54	32	3.21819	0.000645006	0.0305917	TNF(9.86919); TFAP2B(7.17577); FBXW7(6.38624); NQO1(5.30273); BCL2L11(3.83486); RAPSN(3.33705); ITGA1(3.09071); MYBL2(2.60891); MAP3K11(2.46625); MCL1(2.27161); JUN(0.848541); GRIK2(0.657997); TP53(0.444781); NF1(0.249646); MAP2K4(-0.479149); TGFB2(-0.52567); CASP2(-0.525672); CDC42(-1.76353); MIR200A(-1.76354); PCSK9(-2.0193); FOXO3(-2.04228); PITX3(-2.08188); CASP3(-2.25935); NUPR1(-2.25936); T…
GOBP_REGULATION_OF_MORPHOGENESIS_OF_A_BRANCHING_STRUCTURE	48	28	3.20676	0.000671191	0.0315333	FKBPL(10.3378); TNF(9.86919); VEGFA(5.56127); BCL11A(5.0696); MAP3K13(3.07489); SIX4(0.832708); BMP4(0.583541); LGR4(0.538813); FGF7(0.386228); NOG(0.277272); PAX2(0.175735); LRRK2(0.152697); RTN4(0.10818); HOXD13(-0.52567); FGFR2(-0.525672); ESR1(-0.758293); WNT2(-1.3113); WNT2B(-1.3113); WNT5A(-1.3113); GREM1(-1.3113); SIX2(-1.91896); SULF1(-2.00584); HGF(-2.04228); SOX8(-2.13407); GDNF(-2.2593…
GOMF_DNA_BINDING_TRANSCRIPTION_REPRESSOR_ACTIVITY	308	190	3.19515	0.000698784	0.0325229	HHEX(9.83561); PROX1(9.60194); NKX6-3(9.35959); PPARG(9.25637); HEYL(7.55978); MLX(5.16688); BCL11A(5.0696); OVOL1(3.64402); BHLHE41(3.47253); ZNF148(3.31788); ZNF169(2.99714); NEUROG3(2.97008); PPARA(2.79264); YY1(2.78784); CEBPB(2.33799); TRPS1(2.31684); RELA(2.30436); FOXP1(2.20021); ZBTB6(2.09241); ZNF614(1.99682); MLXIPL(1.99457); ZBTB12(1.95472); ZBTB26(1.89868); KCNIP3(1.8619); FOXK1(1.842…
GOMF_DNA_BINDING_BENDING	18	10	3.19302	0.000703966	0.0325229	HHEX(9.83561); HMGA2(9.25919); CEBPG(2.42207); HMGB1(0.848541); FOXI1(0.531237); FOXL1(-1.76353); TERF1(-1.76354); SAP30L(-1.91896); TFAM(-2.08188); LEF1(-3.06604);
GOBP_PRI_MIRNA_TRANSCRIPTION_BY_RNA_POLYMERASE_II	52	36	3.16734	0.000769198	0.0351432	TNF(9.86919); PPARG(9.25637); ETS1(5.82797); STAT3(5.64357); FGF2(4.0732); PPARA(2.79264); YY1(2.78784); RELA(2.30436); SMAD3(1.82002); WT1(1.52556); GATA2(1.38617); FOSL1(0.855974); JUN(0.848541); SPI1(0.637959); BMP4(0.583541); TP53(0.444781); TGFB2(-0.52567); NFATC3(-0.52567); NFATC4(-0.525672); IL10(-1.3113); NR3C1(-1.3113); SMAD1(-1.76353); PRL(-1.76354); SRF(-2.00584); GNL3(-2.0193); FOXO3(…
GOBP_MITOTIC_SPINDLE_ORGANIZATION	118	68	3.16359	0.000779186	0.0352759	HSPA1B(10.1918); KIF11(9.49641); PRC1(8.08351); HSPA1A(5.95254); TUBG1(4.2474); CHMP4B(3.91563); TUBG2(3.47121); MYBL2(2.60891); CENPE(2.48215); PSRC1(2.06722); STAG1(1.63801); TNKS(1.39511); WDR62(1.3844); SPC25(1.37511); RMDN1(1.23679); SPICE1(1.16407); MAP4(0.707795); PIBF1(0.675356); KIFC1(0.625435); AURKB(0.440793); AURKA(0.433745); CHEK2(0.358907); DYNC1H1(0.291707); CLASP2(0.264996); LSM14…
GOBP_ANTIGEN_PROCESSING_AND_PRESENTATION_OF_EXOGENOUS_PEPTIDE_ANTIGEN_VIA_MHC_CLASS_I	80	53	3.16348	0.000779469	0.0352759	PSMB9(7.171); TAP1(6.93832); PSMB8(6.74287); TAP2(6.58378); CHUK(5.92812); HLA-C(5.30657); PSMD6(4.24432); HLA-B(3.77507); PSMC3(2.82402); PSMA5(2.38372); PSMA1(2.29323); PSMC5(2.15651); PSMD4(1.44285); PSMD2(0.468278); PSMA3(0.433671); HLA-H(0.421054); LNPEP(0.420915); PSMC2(0.363453); HLA-E(0.34796); PSMB2(0.0127465); PSMB3(-0.0555406); CD207(-0.185062); NCF2(-0.211403); SNAP23(-0.244669); PSMB…
GOBP_REGULATION_OF_MYELOID_CELL_DIFFERENTIATION	258	134	3.15822	0.000793679	0.0352904	HSPA1B(10.1918); HLA-DRB1(10.1552); TNF(9.86919); NOTCH2(6.57628); FBXW7(6.38624); HSPA1A(5.95254); SLC9B2(5.82853); ETS1(5.82797); STAT3(5.64357); STAT5B(4.66524); CD101(4.27236); CCR1(3.57451); GNAS(3.29308); LIF(3.14384); CEBPB(2.33799); EP300(2.3332); LRRC17(2.20959); FOXP1(2.20021); FSHB(2.12375); LTF(2.07696); MED1(2.00574); CREBBP(1.83707); FES(1.78757); KMT2E(1.56152); RBBP5(1.55209); CTN…
GOBP_MYELOID_CELL_DEVELOPMENT	66	40	3.1329	0.000865445	0.0381409	PABPC4(9.12647); NOTCH2(6.57628); FBXW7(6.38624); SLC9B2(5.82853); EPO(4.05221); EP300(2.3332); FOXP1(2.20021); LTF(2.07696); MED1(2.00574); ERCC2(1.81678); JMJD6(1.21991); SH2B3(1.01654); SRC(0.56493); FAM210B(0.494676); EVI2B(0.473761); TAL1(0.279026); L3MBTL3(0.262099); ARID4A(-0.0544422); DMTN(-0.0755135); FLVCR1(-0.525672); MAEA(-0.553739); TSPAN2(-0.686454); FLI1(-0.781456); BCL6(-1.3113); …
GOBP_PULMONARY_VALVE_MORPHOGENESIS	17	13	3.11162	0.000930333	0.0406409	HEYL(7.55978); NOTCH2(6.57628); NOS3(1.8638); ROBO2(1.05738); NOTCH1(0.912785); BMP4(0.583541); SLIT2(0.29735); JAG1(0.232842); TGFB2(-0.52567); TBX20(-0.525672); ROBO1(-0.921257); NFATC1(-1.76354); SMAD6(-3.22421);
GOBP_ENDOTHELIAL_CELL_MIGRATION	278	164	3.10856	0.000940021	0.040707	TNF(9.86919); PROX1(9.60194); BCAR1(9.26043); PPARG(9.25637); FBXW7(6.38624); ETS1(5.82797); VEGFA(5.56127); MIRLET7F1(5.14819); PRSS3(5.0701); FGF2(4.0732); MAP3K3(3.95199); P2RX4(3.9117); MIR296(3.47435); VASH1(2.64055); NUS1(2.24379); FOXP1(2.20021); NOS3(1.8638); MIR27B(1.73675); LPXN(1.72973); PIK3C2A(1.71041); MIR2355(1.61126); ADAMTS9(1.54186); GATA2(1.38617); HDAC9(1.2974); MIR29C(1.24472…
GOBP_ERYTHROCYTE_HOMEOSTASIS	121	73	3.10226	0.000960237	0.041224	HSPA1B(10.1918); HSPA1A(5.95254); ETS1(5.82797); STAT3(5.64357); VEGFA(5.56127); STAT5B(4.66524); EPO(4.05221); CEBPG(2.42207); MED1(2.00574); ADAR(1.99289); MFHAS1(1.90734); ERCC2(1.81678); KMT2E(1.56152); AHSP(1.4117); GATA2(1.38617); KLF1(1.24944); JMJD6(1.21991); DNASE2(1.12007); SH2B3(1.01654); ADD1(0.863249); SPI1(0.637959); BMP4(0.583541); FAM210B(0.494676); ACVR2A(0.446379); INPP5D(0.3304…
GOMF_NUCLEAR_HORMONE_RECEPTOR_BINDING	140	90	3.09692	0.000977726	0.041616	PROX1(9.60194); OASL(9.43382); TCF7L2(9.25834); PPARG(9.25637); STAT5B(4.66524); RNF6(3.4017); CEBPB(2.33799); EP300(2.3332); FOXP1(2.20021); MED1(2.00574); TAF11(2.0003); WIPI1(1.98786); SMAD3(1.82002); MED17(1.74451); STRN(1.47353); PPARGC1A(1.31908); TCF21(1.14892); ZNHIT3(1.0931); ISL1(0.954179); RNF14(0.936955); PRPF6(0.821084); MMS19(0.816956); JMJD1C(0.801684); TRIP6(0.713013); NCOA1(0.597…
GOBP_TRIGLYCERIDE_BIOSYNTHETIC_PROCESS	42	24	3.07897	0.00103859	0.0438321	ACSL1(7.08839); FBXW7(6.38624); SREBF1(4.04167); PNPLA3(4.03375); LPL(3.51247); FITM2(1.78706); PCK1(1.26215); MIR29B1(1.01702); NR1H3(0.359832); GPLD1(0.336542); MOGAT2(0.220493); LDLR(-0.0327823); AGMO(-0.327368); LPIN1(-0.471792); LPGAT1(-0.471837); SCARB1(-0.52567); C3(-0.525672); CTDNEP1(-1.3113); MOGAT1(-1.76354); MOGAT3(-1.91896); LPIN3(-2.86879); GPAM(-2.9265); SLC27A1(-2.94509); CNEP1R1(…
GOBP_CYCLIC_NUCLEOTIDE_METABOLIC_PROCESS	40	24	3.07623	0.00104818	0.0438649	PDE2A(9.26403); ADCY5(9.25675); ADCY9(1.39415); PDE8B(1.39385); GUCY2C(0.817407); ADCY2(0.812519); RORA(0.536948); NPPB(0.503843); GUCY1A2(0.35489); PTHLH(0.301059); PDE8A(0.251303); NPPA(0.215115); ADCY10(-0.387173); PDE1A(-0.509417); ADCY3(-0.526952); ADCY8(-0.55887); NPR2(-0.664289); PDE4D(-0.80907); PDE10A(-0.933406); PDE4B(-1.11085); AMPD2(-2.0193); PDE4A(-2.08188); GUCY2D(-2.13407); PDE7B(-…
GOBP_OSTEOCLAST_DEVELOPMENT	16	11	3.06994	0.0010705	0.0444258	NOTCH2(6.57628); FBXW7(6.38624); SLC9B2(5.82853); FOXP1(2.20021); LTF(2.07696); SRC(0.56493); LRRK1(-1.91896); ANXA2(-2.0193); TNFSF11(-2.13407); FBN1(-2.88836); CLDN18(-3.01615);
GOBP_NEGATIVE_REGULATION_OF_PROTEIN_SERINE_THREONINE_KINASE_ACTIVITY	145	94	3.06754	0.00107913	0.0444258	CDKN2A(9.90407); HHEX(9.83561); CDKN2B(9.54111); CDKN2C(6.29251); SPRED2(4.65028); CDKN1C(3.75635); PTPRJ(3.01015); DUSP4(1.98136); MIR24-1(1.73675); DTNBP1(1.65536); PRKAR1A(1.57373); PDCD4(1.2521); PTPN22(1.07437); SH2B3(1.01654); CEBPA(0.949063); MAPK8IP1(0.914974); MIR92A1(0.888997); MIR20A(0.888995); SPRED1(0.808885); PTEN(0.71631); SPRY2(0.708449); DUSP16(0.58854); BMP4(0.583541); DUSP1(0.5…
GOBP_SMOOTH_MUSCLE_CELL_PROLIFERATION	162	93	3.05861	0.00111182	0.0453842	TNF(9.86919); DDX39B(9.83561); TCF7L2(9.25834); PPARG(9.25637); AIF1(6.0905); FGF2(4.0732); MIR665(2.77069); MIR301A(2.27404); FOXP1(2.20021); MIR27B(1.73675); MIR140(1.73398); CTNNBIP1(1.43071); PPARGC1A(1.31908); ITGA2(1.26569); PDCD4(1.2521); CALCRL(1.17314); EDN1(0.894369); MIR17(0.888997); MIR20A(0.888995); JUN(0.848541); IL6R(0.809416); MIR137(0.721161); PTEN(0.71631); CDH13(0.649514); MNAT…
GOBP_SECOND_MESSENGER_MEDIATED_SIGNALING	306	196	3.05391	0.00112938	0.0457262	GIPR(10.0166); TNF(9.86919); MTNR1B(9.63651); PDE2A(9.26403); SPPL3(8.97401); GIP(8.1397); DDAH2(5.60043); VEGFA(5.56127); NFAT5(5.41207); ITPR2(4.72586); UCN(4.30941); DMPK(3.93657); AKAP6(3.9206); P2RX4(3.9117); P2RX7(3.90706); CAMKK2(3.75576); FHL2(3.6418); CCR1(3.57451); CCR10(3.46397); PTPRJ(3.01015); CCR5(3.00094); CCR2(2.84551); HTT(2.53402); NEUROD2(2.51995); PDE3B(2.4867); NR5A2(2.32427)…
GOCC_RNA_POLYMERASE_II_TRANSCRIPTION_REGULATOR_COMPLEX	170	107	3.05215	0.00113605	0.0457262	ATF6B(10.0946); TLE1(9.80332); TCF7L2(9.25834); PPARG(9.25637); RFXANK(7.28246); STAT3(5.64357); E2F3(4.72628); KAT2A(4.40968); ASCC2(4.19234); CHD4(2.37301); CEBPB(2.33799); NR5A2(2.32427); TAF11(2.0003); SMAD3(1.82002); ERCC2(1.81678); MED17(1.74451); RFX5(1.70968); MED18(1.54707); TAF5L(1.46668); ASCC3(1.37801); ATF1(1.3273); SMAD7(1.09197); CEBPA(0.949063); BCL9(0.914354); JUN(0.848541); MMS1…
GOBP_CELLULAR_RESPONSE_TO_ETHANOL	16	11	3.03805	0.00119057	0.0474322	ITPR2(4.72586); TP53INP1(4.71892); DNMT3A(1.79399); PTEN(0.71631); SPI1(0.637959); GLRA1(0.609388); SLC23A2(0.230707); UGT1A1(0.0158294); PRKCE(-0.0216226); PRKAA1(-0.066535); KCNMB1(-1.91896);
GOMF_PEPTIDE_HORMONE_BINDING	50	34	3.03613	0.00119818	0.0474322	GIPR(10.0166); IDE(9.26352); PTH1R(4.79187); CRHR2(3.36603); MC4R(3.14931); GLP2R(2.64055); LEPR(2.55462); HCRTR2(1.91054); GLP1R(1.37511); CALCRL(1.17314); OXTR(1.07931); GUCY2C(0.817407); SCTR(0.764827); IGF1R(0.533455); INSR(-0.0676494); CCKAR(-0.212005); CRHBP(-0.52567); EBI3(-0.525672); NPR2(-0.664289); INHBA(-1.76353); NPR3(-1.76353); HCRTR1(-1.76354); C2CD2L(-1.91895); PIK3R1(-1.91896); RA…
GOBP_REGULATION_OF_HUMORAL_IMMUNE_RESPONSE	137	37	3.03281	0.00121143	0.0475031	TNF(9.86919); LTA(9.77232); CFB(9.60829); C2(9.60527); PROS1(2.83385); CPN1(2.63169); CPB2(1.36817); C4B(1.34694); C4A(1.34694); CD46(1.09025); CFH(-0.52567); CPN2(-0.52567); CD5L(-0.52567); C8A(-0.52567); PGC(-0.52567); C7(-0.52567); CLU(-0.52567); C3(-0.525672); PTPRC(-1.3113); FOXJ1(-1.3113); C8B(-1.3113); NOD2(-1.3113); C6(-1.3113); CD19(-1.3113); C1QBP(-1.76354); CR1(-1.91895); C1S(-1.91896)…
GOBP_RESPONSE_TO_NICOTINE	43	32	3.02308	0.00125108	0.048675	TNF(9.86919); KCNJ11(9.46376); PPARA(2.79264); RELA(2.30436); SLC6A3(2.29044); PPP1R1B(2.16601); BAD(2.05835); CHRNB2(1.99289); BCL2(1.927); PDX1(1.05012); NFKB1(0.95648); EDN1(0.894369); CHRNA2(0.800851); MSX1(-0.0723222); SLC7A11(-0.196427); DRD2(-0.52567); GNAT3(-0.52567); STAR(-0.52567); MAPK1(-0.525672); HDAC2(-1.3113); CNR1(-1.3113); B2M(-1.3113); PPP1R9B(-1.76354); KCNK1(-1.91896); ATP1A2(…
Supplementary Table 1(b) Significant gene sets associated with Type 2 Diabetes in i-GSEA4GWAS
MSigDB canonical pathways in curated gene sets
Gene Set Name	Gene Set P Value	Gene Set FDR	Significant gene number	Selected gene number	All gene number
REACTOME_CYCLIN_D_ASSOCIATED_EVENTS_IN_G1	< 0.001	0	8	28	47
PID_HNF3B_PATHWAY	< 0.001	0	11	27	45
PID_RXR_VDR_PATHWAY	< 0.001	0	6	18	26
REACTOME_DAG_AND_IP3_SIGNALING	< 0.001	0	10	27	41
REACTOME_FOXO_MEDIATED_TRANSCRIPTION_OF_OXIDATIVE_STRESS_METABOLIC_AND_NEURONAL_GENES	< 0.001	0	6	16	30
REACTOME_REGULATION_OF_BETA_CELL_DEVELOPMENT	< 0.001	0	11	29	42
REACTOME_GLUCAGON_SIGNALING_IN_METABOLIC_REGULATION	< 0.001	0	6	18	33
REACTOME_REGULATION_OF_GENE_EXPRESSION_IN_LATE_STAGE_BRANCHING_MORPHOGENESIS_PANCREATIC_BUD_PRECURSOR_CELLS	< 0.001	0	5	10	16
REACTOME_RORA_ACTIVATES_GENE_EXPRESSION	< 0.001	0	4	11	18
BIOCARTA_CK1_PATHWAY	< 0.001	0	5	10	16
KEGG_TYPE_I_DIABETES_MELLITUS	< 0.001	0	8	26	43
KEGG_GRAFT_VERSUS_HOST_DISEASE	< 0.001	0	6	18	41
REACTOME_REGULATION_OF_GLUCOKINASE_BY_GLUCOKINASE_REGULATORY_PROTEIN	< 0.001	0	5	17	32
REACTOME_INTERFERON_GAMMA_SIGNALING	< 0.001	0	8	43	93
REACTOME_ANTIGEN_PRESENTATION_FOLDING_ASSEMBLY_AND_PEPTIDE_LOADING_OF_CLASS_I_MHC	< 0.001	0	5	14	25
REACTOME_NOTCH4_INTRACELLULAR_DOMAIN_REGULATES_TRANSCRIPTION	< 0.001	0	4	10	20
KEGG_ASTHMA	< 0.001	0	5	13	30
WP_PROTEASOME_DEGRADATION	< 0.001	0	9	32	64
REACTOME_FERTILIZATION	< 0.001	0	4	13	26
WP_GPCRS_CLASS_B_SECRETINLIKE	< 0.001	0	6	11	24
KEGG_MATURITY_ONSET_DIABETES_OF_THE_YOUNG	< 0.001	0	10	19	25
REACTOME_ABERRANT_REGULATION_OF_MITOTIC_G1_S_TRANSITION_IN_CANCER_DUE_TO_RB1_DEFECTS	< 0.001	0	4	11	17
WP_ERK_PATHWAY_IN_HUNTINGTONS_DISEASE	< 0.001	0	4	10	15
REACTOME_PKA_ACTIVATION_IN_GLUCAGON_SIGNALLING	< 0.001	0	6	11	17
REACTOME_COBALAMIN_CBL_VITAMIN_B12_TRANSPORT_AND_METABOLISM	< 0.001	0	3	10	21
REACTOME_CA_DEPENDENT_EVENTS	< 0.001	0	9	23	37
REACTOME_PKA_MEDIATED_PHOSPHORYLATION_OF_CREB	< 0.001	0	5	11	20
PID_PRL_SIGNALING_EVENTS_PATHWAY	< 0.001	0	4	10	23
WP_16P112_PROXIMAL_DELETION_SYNDROME	< 0.001	0	10	35	76
KEGG_ANTIGEN_PROCESSING_AND_PRESENTATION	< 0.001	0	10	37	88
BIOCARTA_CELLCYCLE_PATHWAY	< 0.001	0	5	15	23
PID_HIF1_TFPATHWAY	< 0.001	0	11	41	66
BIOCARTA_AGPCR_PATHWAY	< 0.001	0	4	10	11
BIOCARTA_NO1_PATHWAY	< 0.001	0	7	21	28
WP_ESTROGEN_SIGNALING_PATHWAY	< 0.001	0	5	14	23
KEGG_ALLOGRAFT_REJECTION	< 0.001	0	6	20	37
REACTOME_TRNA_MODIFICATION_IN_THE_NUCLEUS_AND_CYTOSOL	< 0.001	2.5e-05	4	17	43
WP_CANCER_IMMUNOTHERAPY_BY_PD1_BLOCKADE	< 0.001	2.5641e-05	4	16	23
REACTOME_GLUCAGON_TYPE_LIGAND_RECEPTORS	< 0.001	2.63158e-05	6	21	33
WP_METHIONINE_DE_NOVO_AND_SALVAGE_PATHWAY	< 0.001	2.7027e-05	4	14	22
BIOCARTA_IL7_PATHWAY	< 0.001	7.14286e-05	3	10	16
REACTOME_CD209_DC_SIGN_SIGNALING	< 0.001	7.31707e-05	4	11	21
WP_SEROTONIN_RECEPTOR_467_AND_NR3C_SIGNALING	< 0.001	9.09091e-05	4	11	19
REACTOME_IRE1ALPHA_ACTIVATES_CHAPERONES	< 0.001	9.09091e-05	6	25	50
WP_OMEGA3OMEGA6_FA_SYNTHESIS	< 0.001	9.25926e-05	3	11	15
WP_OMEGA9_FA_SYNTHESIS	< 0.001	9.30233e-05	3	10	16
REACTOME_VASOPRESSIN_REGULATES_RENAL_WATER_HOMEOSTASIS_VIA_AQUAPORINS	< 0.001	9.43396e-05	6	22	43
REACTOME_ONCOGENE_INDUCED_SENESCENCE	< 0.001	9.61538e-05	5	16	35
KEGG_FATTY_ACID_METABOLISM	< 0.001	9.80392e-05	5	19	42
PID_IL2_STAT5_PATHWAY	< 0.001	0.0001	5	18	30
BIOCARTA_TALL1_PATHWAY	< 0.001	0.000102041	3	11	15
REACTOME_HCMV_LATE_EVENTS	< 0.001	0.000103448	6	25	116
REACTOME_ENDOSOMAL_SORTING_COMPLEX_REQUIRED_FOR_TRANSPORT_ESCRT	< 0.001	0.000104167	3	12	31
REACTOME_ADORA2B_MEDIATED_ANTI_INFLAMMATORY_CYTOKINES_PRODUCTION	< 0.001	0.000105263	17	71	133
BIOCARTA_RELA_PATHWAY	< 0.001	0.000106383	3	12	15
REACTOME_ABC_TRANSPORTER_DISORDERS	< 0.001	0.000107143	9	43	77
BIOCARTA_CSK_PATHWAY	< 0.001	0.000108696	3	11	22
REACTOME_REGULATION_OF_GENE_EXPRESSION_IN_BETA_CELLS	< 0.001	0.000111111	5	16	21
REACTOME_NEGATIVE_REGULATION_OF_NOTCH4_SIGNALING	< 0.001	0.000125	7	29	54
REACTOME_ANTIGEN_PROCESSING_CROSS_PRESENTATION	< 0.001	0.000126984	12	54	106
WP_PRION_DISEASE_PATHWAY	< 0.001	0.000129032	5	17	37
KEGG_BIOSYNTHESIS_OF_UNSATURATED_FATTY_ACIDS	< 0.001	0.000131148	3	10	22
PID_FRA_PATHWAY	< 0.001	0.000132353	5	23	37
KEGG_INTESTINAL_IMMUNE_NETWORK_FOR_IGA_PRODUCTION	< 0.001	0.000133333	4	27	48
REACTOME_GENERATION_OF_SECOND_MESSENGER_MOLECULES	< 0.001	0.000134328	3	15	39
REACTOME_REGULATION_OF_RUNX3_EXPRESSION_AND_ACTIVITY	< 0.001	0.000135593	8	34	55
REACTOME_TRANSCRIPTIONAL_REGULATION_OF_WHITE_ADIPOCYTE_DIFFERENTIATION	< 0.001	0.000136364	11	45	84
WP_GALANIN_RECEPTOR_PATHWAY	< 0.001	0.000138462	4	16	21
REACTOME_PEROXISOMAL_PROTEIN_IMPORT	< 0.001	0.0002	6	30	63
REACTOME_SULFUR_AMINO_ACID_METABOLISM	< 0.001	0.000202899	4	13	28
REACTOME_SIGNALING_BY_NOTCH4	< 0.001	0.000225352	11	44	82
REACTOME_FCGR3A_MEDIATED_IL10_SYNTHESIS	< 0.001	0.000305556	6	21	95
WP_ADIPOGENESIS	< 0.001	0.000315069	15	67	131
REACTOME_TCR_SIGNALING	< 0.001	0.000337838	13	67	124
REACTOME_INACTIVATION_OF_CSF3_G_CSF_SIGNALING	< 0.001	0.000346667	3	14	25
REACTOME_AQUAPORIN_MEDIATED_TRANSPORT	< 0.001	0.000358974	7	28	52
REACTOME_INTERLEUKIN_7_SIGNALING	< 0.001	0.000363636	3	11	36
REACTOME_UNFOLDED_PROTEIN_RESPONSE_UPR	< 0.001	0.000368421	9	42	92
KEGG_VIRAL_MYOCARDITIS	< 0.001	0.000405063	8	41	70
WP_WHITE_FAT_CELL_DIFFERENTIATION	< 0.001	0.0004375	4	16	33
BIOCARTA_NTHI_PATHWAY	< 0.001	0.000439024	4	16	23
KEGG_PROTEASOME	< 0.001	0.000444444	6	27	46
REACTOME_DNA_DAMAGE_TELOMERE_STRESS_INDUCED_SENESCENCE	< 0.001	0.000505882	4	17	80
REACTOME_FOXO_MEDIATED_TRANSCRIPTION	< 0.001	0.000506024	9	34	66
WP_ALLOGRAFT_REJECTION	< 0.001	0.000511905	8	49	89
REACTOME_ZINC_TRANSPORTERS	< 0.001	0.000517241	2	10	17
REACTOME_TRNA_PROCESSING	< 0.001	0.000523256	10	49	111
BIOCARTA_CD40_PATHWAY	< 0.001	0.000568182	3	12	15
REACTOME_G_PROTEIN_MEDIATED_EVENTS	< 0.001	0.000573034	10	36	54
REACTOME_METABOLISM_OF_POLYAMINES	< 0.001	0.000588889	7	33	59
BIOCARTA_PPARA_PATHWAY	< 0.001	0.000604396	8	33	52
WP_EBV_LMP1_SIGNALING	< 0.001	0.000684211	3	13	24
KEGG_LEISHMANIA_INFECTION	0.001	0.000691489	5	36	72
REACTOME_HSF1_DEPENDENT_TRANSACTIVATION	< 0.001	0.000698925	5	19	38
REACTOME_CELLULAR_RESPONSE_TO_HYPOXIA	< 0.001	0.000706522	10	44	75
BIOCARTA_WNT_PATHWAY	< 0.001	0.000729167	3	12	24
REACTOME_POSTMITOTIC_NUCLEAR_PORE_COMPLEX_NPC_REFORMATION	< 0.001	0.0010202	4	16	27
REACTOME_GROWTH_HORMONE_RECEPTOR_SIGNALING	< 0.001	0.00102062	3	15	24
REACTOME_INFLAMMASOMES	< 0.001	0.00103061	4	14	21
REACTOME_ASSEMBLY_OF_THE_PRE_REPLICATIVE_COMPLEX	< 0.001	0.00110891	7	33	68
REACTOME_G_ALPHA_S_SIGNALLING_EVENTS	< 0.001	0.00111	19	79	144
REACTOME_RESOLUTION_OF_D_LOOP_STRUCTURES_THROUGH_SYNTHESIS_DEPENDENT_STRAND_ANNEALING_SDSA	< 0.001	0.00122549	5	17	26
REACTOME_DEFECTIVE_CFTR_CAUSES_CYSTIC_FIBROSIS	< 0.001	0.00131731	7	33	61
WP_NOTCH_SIGNALING_PATHWAY_NETPATH	< 0.001	0.00132039	7	29	63
REACTOME_SENESCENCE_ASSOCIATED_SECRETORY_PHENOTYPE_SASP	< 0.001	0.00158095	6	28	112
KEGG_AUTOIMMUNE_THYROID_DISEASE	0.001	0.00166981	6	34	52
BIOCARTA_CHREBP_PATHWAY	< 0.001	0.00201852	4	12	19
KEGG_BUTANOATE_METABOLISM	< 0.001	0.00203738	4	17	34
PID_MYC_PATHWAY	< 0.001	0.00221101	4	14	25
REACTOME_ABC_FAMILY_PROTEINS_MEDIATED_TRANSPORT	< 0.001	0.00228182	11	59	103
REACTOME_CROSS_PRESENTATION_OF_SOLUBLE_EXOGENOUS_ANTIGENS_ENDOSOMES	< 0.001	0.00233333	6	28	50
REACTOME_TRANSCRIPTIONAL_REGULATION_OF_PLURIPOTENT_STEM_CELLS	< 0.001	0.00247321	4	17	31
REACTOME_ORGANIC_CATION_ANION_ZWITTERION_TRANSPORT	< 0.001	0.00248696	3	11	15
REACTOME_DEGRADATION_OF_AXIN	< 0.001	0.00249558	7	32	55
BIOCARTA_ARAP_PATHWAY	< 0.001	0.00250877	3	12	17
REACTOME_TFAP2_AP_2_FAMILY_REGULATES_TRANSCRIPTION_OF_GROWTH_FACTORS_AND_THEIR_RECEPTORS	< 0.001	0.00253448	3	11	15
REACTOME_DISORDERS_OF_TRANSMEMBRANE_TRANSPORTERS	< 0.001	0.00338462	16	90	176
REACTOME_NUCLEAR_RECEPTOR_TRANSCRIPTION_PATHWAY	< 0.001	0.0034661	8	31	53
WP_OSTEOPONTIN_SIGNALING	< 0.001	0.00371667	3	10	13
REACTOME_RAP1_SIGNALLING	< 0.001	0.00372727	3	10	16
REACTOME_NOTCH1_INTRACELLULAR_DOMAIN_REGULATES_TRANSCRIPTION	< 0.001	0.00373109	6	23	48
REACTOME_GLYCOLYSIS	< 0.001	0.00378689	8	38	72
PID_E2F_PATHWAY	< 0.001	0.00413008	9	41	73
WP_TOLLLIKE_RECEPTOR_SIGNALING_RELATED_TO_MYD88	< 0.001	0.004336	3	12	32
REACTOME_HEDGEHOG_OFF_STATE	< 0.001	0.00435484	15	63	113
WP_VITAMIN_D_IN_INFLAMMATORY_DISEASES	< 0.001	0.00441732	4	17	22
REACTOME_DISEASES_OF_MITOTIC_CELL_CYCLE	< 0.001	0.00444444	4	19	38
REACTOME_ANTI_INFLAMMATORY_RESPONSE_FAVOURING_LEISHMANIA_PARASITE_INFECTION	< 0.001	0.0053125	18	89	223
REACTOME_SCF_SKP2_MEDIATED_DEGRADATION_OF_P27_P21	< 0.001	0.00533588	7	35	60
REACTOME_CLASS_B_2_SECRETIN_FAMILY_RECEPTORS	< 0.001	0.00537692	10	53	94
REACTOME_BETA_DEFENSINS	0.001	0.0053876	3	13	42
WP_IL4_SIGNALING_PATHWAY	< 0.001	0.0057803	6	29	55
KEGG_SYSTEMIC_LUPUS_ERYTHEMATOSUS	0.001	0.00590977	5	32	139
REACTOME_LATE_ENDOSOMAL_MICROAUTOPHAGY	0.001	0.00625926	3	14	34
WP_ZINC_HOMEOSTASIS	< 0.001	0.00629105	3	16	37
BIOCARTA_VIP_PATHWAY	< 0.001	0.00633088	5	19	26
BIOCARTA_TNFR2_PATHWAY	< 0.001	0.00689781	3	13	17
REACTOME_DEGRADATION_OF_DVL	0.002	0.00865217	6	31	57
REACTOME_DOWNSTREAM_SIGNALING_EVENTS_OF_B_CELL_RECEPTOR_BCR	< 0.001	0.0097	10	48	81
REACTOME_INTERLEUKIN_6_FAMILY_SIGNALING	0.005	0.0097482	3	15	24
REACTOME_MHC_CLASS_II_ANTIGEN_PRESENTATION	< 0.001	0.0100284	9	63	126
REACTOME_RIP_MEDIATED_NFKB_ACTIVATION_VIA_ZBP1	0.001	0.010169	2	10	17
KEGG_CYSTEINE_AND_METHIONINE_METABOLISM	< 0.001	0.0102448	4	18	34
WP_MIRNAS_INVOLVEMENT_IN_THE_IMMUNE_RESPONSE_IN_SEPSIS	< 0.001	0.0111111	3	15	63
WP_G1_TO_S_CELL_CYCLE_CONTROL	< 0.001	0.0111724	7	35	64
REACTOME_MITOTIC_G1_PHASE_AND_G1_S_TRANSITION	< 0.001	0.0114452	15	80	149
PID_HDAC_CLASSI_PATHWAY	0.003	0.0125782	8	38	66
WP_1Q211_COPY_NUMBER_VARIATION_SYNDROME	< 0.001	0.0126486	3	11	31
WP_THE_HUMAN_IMMUNE_RESPONSE_TO_TUBERCULOSIS	0.006	0.0137584	2	12	23
REACTOME_DEFENSINS	0.002	0.0139333	4	18	52
KEGG_PPAR_SIGNALING_PATHWAY	< 0.001	0.0142252	7	35	69
WP_EPO_RECEPTOR_SIGNALING	0.001	0.0146842	3	14	26
BIOCARTA_PITX2_PATHWAY	< 0.001	0.0154183	3	10	16
REACTOME_FCERI_MEDIATED_NF_KB_ACTIVATION	0.001	0.0154545	9	45	136
REACTOME_PURINERGIC_SIGNALING_IN_LEISHMANIASIS_INFECTION	0.001	0.0159231	4	17	26
REACTOME_THE_NLRP3_INFLAMMASOME	< 0.001	0.0160065	3	12	16
WP_LTF_DANGER_SIGNAL_RESPONSE_PATHWAY	0.004	0.0160573	2	10	20
BIOCARTA_DEATH_PATHWAY	0.001	0.0169686	3	15	29
REACTOME_MEIOTIC_RECOMBINATION	0.004	0.017	3	16	87
REACTOME_BMAL1_CLOCK_NPAS2_ACTIVATES_CIRCADIAN_GENE_EXPRESSION	< 0.001	0.0174312	3	15	27
REACTOME_SYNTHESIS_OF_ACTIVE_UBIQUITIN_ROLES_OF_E1_AND_E2_ENZYMES	0.001	0.0175309	3	14	30
REACTOME_INTERLEUKIN_10_SIGNALING	0.009	0.0175342	3	21	46
KEGG_BLADDER_CANCER	0.002	0.0177988	6	23	42
WP_FATTY_ACID_BETA_OXIDATION	0.001	0.0178282	3	15	34
REACTOME_INTERLEUKIN_20_FAMILY_SIGNALING	0.011	0.0183394	2	13	26
REACTOME_DECTIN_1_MEDIATED_NONCANONICAL_NF_KB_SIGNALING	0.003	0.0211548	7	36	62
WP_NUCLEAR_RECEPTORS	0.001	0.0212096	5	21	39
BIOCARTA_PDZS_PATHWAY	< 0.001	0.0212289	3	11	18
REACTOME_RESOLUTION_OF_D_LOOP_STRUCTURES	0.001	0.0217824	5	19	34
WP_SEROTONIN_AND_ANXIETY	0.003	0.0218521	3	11	17
REACTOME_AUF1_HNRNP_D0_BINDS_AND_DESTABILIZES_MRNA	0.009	0.0232866	6	32	55
BIOCARTA_MCALPAIN_PATHWAY	0.002	0.024	3	12	19
REACTOME_SIGNALING_BY_CSF3_G_CSF	0.006	0.0240698	3	17	30
PID_RB_1PATHWAY	0.001	0.0240867	8	40	65
REACTOME_STABILIZATION_OF_P53	0.002	0.0244971	7	35	57
KEGG_GLYCEROLIPID_METABOLISM	< 0.001	0.0263807	5	23	49
REACTOME_GLUCOSE_METABOLISM	0.003	0.0274802	9	49	92
REACTOME_TRANSPORT_OF_BILE_SALTS_AND_ORGANIC_ACIDS_METAL_IONS_AND_AMINE_COMPOUNDS	0.001	0.0282809	8	45	86
WP_TYPE_II_DIABETES_MELLITUS	0.001	0.0295196	3	12	22
REACTOME_TRANSFERRIN_ENDOCYTOSIS_AND_RECYCLING	0.007	0.0338177	4	20	31
KEGG_ABC_TRANSPORTERS	0.003	0.0339333	5	28	44
REACTOME_REPRODUCTION	0.003	0.0355385	8	42	145
REACTOME_DARPP_32_EVENTS	0.004	0.035847	4	13	24
REACTOME_ASSOCIATION_OF_TRIC_CCT_WITH_TARGET_PROTEINS_DURING_BIOSYNTHESIS	0.011	0.036038	4	21	39
BIOCARTA_RACCYCD_PATHWAY	0.003	0.0374486	3	14	26
KEGG_PANCREATIC_CANCER	0.003	0.0389091	10	48	70
REACTOME_IKK_COMPLEX_RECRUITMENT_MEDIATED_BY_RIP1	0.007	0.0389409	2	12	23
PID_MTOR_4PATHWAY	0.002	0.0401534	6	29	69
BIOCARTA_AKT_PATHWAY	0.005	0.0402128	2	12	22
REACTOME_ELEVATION_OF_CYTOSOLIC_CA2_LEVELS	0.002	0.0418205	3	11	16
WP_ENDOCHONDRAL_OSSIFICATION_WITH_SKELETAL_DYSPLASIAS	0.003	0.0418299	8	38	65
WP_ENDOCHONDRAL_OSSIFICATION	0.003	0.0418299	8	38	65
WP_NEPHROGENESIS	0.008	0.0421771	2	10	17
REACTOME_REGULATION_OF_PTEN_STABILITY_AND_ACTIVITY	0.002	0.0423927	8	40	69
BIOCARTA_G1_PATHWAY	0.006	0.0423947	4	19	28
REACTOME_THE_ROLE_OF_GTSE1_IN_G2_M_PROGRESSION_AFTER_G2_CHECKPOINT	0.01	0.0469442	7	37	79
BIOCARTA_MPR_PATHWAY	0.004	0.0469745	3	12	21
REACTOME_DNA_REPLICATION_PRE_INITIATION	0.013	0.0476465	7	40	85
Gene Ontology in ontology gene sets
Gene Set Name	Gene Set P Value	Gene Set FDR	Significant gene number	Selected gene number	All gene number
GOBP_INTERFERON_GAMMA_MEDIATED_SIGNALING_PATHWAY	< 0.001	0	11	45	91
GOBP_ACTIVATION_OF_PROTEIN_KINASE_A_ACTIVITY	< 0.001	0	5	11	18
GOBP_POSITIVE_REGULATION_OF_VIRAL_LIFE_CYCLE	< 0.001	0	4	18	32
GOBP_ANTIGEN_PROCESSING_AND_PRESENTATION_OF_ENDOGENOUS_PEPTIDE_ANTIGEN	< 0.001	0	8	13	19
GOBP_NEGATIVE_REGULATION_OF_VASCULAR_PERMEABILITY	< 0.001	0	4	11	17
GOBP_NEGATIVE_REGULATION_OF_PEPTIDE_HORMONE_SECRETION	< 0.001	0	9	25	41
GOBP_SKELETAL_MUSCLE_ADAPTATION	< 0.001	0	5	14	26
GOBP_POSITIVE_REGULATION_OF_STEM_CELL_PROLIFERATION	< 0.001	0	4	10	22
GOBP_RESPONSE_TO_TESTOSTERONE	< 0.001	0	4	19	41
GOBP_POSITIVE_REGULATION_OF_P38MAPK_CASCADE	< 0.001	0	5	13	29
GOBP_TRNA_METHYLATION	< 0.001	0	4	15	40
GOBP_LIVER_MORPHOGENESIS	< 0.001	0	5	17	22
GOBP_OSTEOCLAST_DEVELOPMENT	< 0.001	0	4	10	16
GOBP_REGULATION_OF_APPETITE	< 0.001	0	5	15	23
GOBP_CELLULAR_RESPONSE_TO_GLUCAGON_STIMULUS	< 0.001	0	8	17	26
GOMF_ANTIGEN_BINDING	< 0.001	0	9	17	158
GOBP_SPLEEN_DEVELOPMENT	< 0.001	0	6	16	33
GOCC_MHC_PROTEIN_COMPLEX	< 0.001	0	6	10	25
GOMF_MHC_PROTEIN_BINDING	< 0.001	0	4	12	40
GOBP_RESPONSE_TO_GLUCAGON	< 0.001	0	9	22	37
GOBP_RESPONSE_TO_STEROL_DEPLETION	< 0.001	0	4	12	18
GOMF_2_IRON_2_SULFUR_CLUSTER_BINDING	< 0.001	0	3	10	22
GOBP_ANTIGEN_PROCESSING_AND_PRESENTATION_OF_ENDOGENOUS_ANTIGEN	< 0.001	0	8	14	26
GOBP_NEGATIVE_REGULATION_OF_CYCLIN_DEPENDENT_PROTEIN_KINASE_ACTIVITY	< 0.001	0	5	19	33
GOMF_TBP_CLASS_PROTEIN_BINDING	< 0.001	0	4	14	26
GOMF_PROTEIN_MEMBRANE_ADAPTOR_ACTIVITY	< 0.001	0	4	11	24
GOBP_SULFUR_AMINO_ACID_BIOSYNTHETIC_PROCESS	< 0.001	0	4	10	17
GOBP_HUMORAL_IMMUNE_RESPONSE_MEDIATED_BY_CIRCULATING_IMMUNOGLOBULIN	< 0.001	0	3	21	149
GOBP_ANDROGEN_RECEPTOR_SIGNALING_PATHWAY	< 0.001	0	6	18	40
GOBP_POSITIVE_REGULATION_OF_CELL_KILLING	< 0.001	0	8	27	63
GOBP_ANTIGEN_PROCESSING_AND_PRESENTATION_OF_PEPTIDE_ANTIGEN	< 0.001	0	22	104	194
GOBP_MRNA_MODIFICATION	< 0.001	0	4	11	25
GOCC_M_BAND	< 0.001	0	4	11	24
GOCC_PROTEASOME_CORE_COMPLEX	< 0.001	0	4	13	20
GOBP_TRIGLYCERIDE_BIOSYNTHETIC_PROCESS	< 0.001	0	6	19	42
GOBP_REGULATION_OF_CELL_MIGRATION_INVOLVED_IN_SPROUTING_ANGIOGENESIS	< 0.001	0	7	21	77
GOMF_GENERAL_TRANSCRIPTION_INITIATION_FACTOR_BINDING	< 0.001	0	7	24	45
GOMF_TRANSLATION_INITIATION_FACTOR_BINDING	< 0.001	0	6	16	32
GOBP_NEGATIVE_REGULATION_OF_PEPTIDE_SECRETION	< 0.001	0	9	36	76
GOMF_UBIQUITIN_BINDING	< 0.001	0	11	38	83
GOBP_NEGATIVE_REGULATION_OF_DEFENSE_RESPONSE_TO_VIRUS	< 0.001	0	5	14	24
GOBP_RESPONSE_TO_DIETARY_EXCESS	< 0.001	0	5	13	23
GOBP_REGULATION_OF_INFLAMMATORY_RESPONSE_TO_ANTIGENIC_STIMULUS	< 0.001	0	3	16	32
GOBP_NEGATIVE_REGULATION_OF_HORMONE_SECRETION	< 0.001	0	10	35	60
GOMF_PEPTIDE_HORMONE_BINDING	< 0.001	0	10	31	50
GOBP_ANTIGEN_PROCESSING_AND_PRESENTATION_OF_PEPTIDE_ANTIGEN_VIA_MHC_CLASS_I	< 0.001	0	16	58	99
GOBP_RESPONSE_TO_VITAMIN_A	< 0.001	0	4	14	18
GOBP_LACTATION	< 0.001	0	7	23	46
GOBP_RESPONSE_TO_NICOTINE	< 0.001	0	7	25	43
GOBP_REGULATION_OF_B_CELL_RECEPTOR_SIGNALING_PATHWAY	< 0.001	0	6	15	28
GOBP_NEGATIVE_REGULATION_OF_MUSCLE_HYPERTROPHY	< 0.001	0	6	18	36
GOBP_CELLULAR_RESPONSE_TO_GROWTH_HORMONE_STIMULUS	< 0.001	0	5	18	25
GOCC_ESCRT_COMPLEX	< 0.001	0	3	10	27
GOBP_RRNA_MODIFICATION	< 0.001	0	4	13	40
GOCC_GAMMA_TUBULIN_COMPLEX	< 0.001	0	4	11	21
GOBP_HEPATOCYTE_DIFFERENTIATION	< 0.001	0	3	11	16
GOMF_DIPEPTIDASE_ACTIVITY	< 0.001	0	4	10	15
GOBP_REGULATION_OF_ANDROGEN_RECEPTOR_SIGNALING_PATHWAY	< 0.001	0	5	13	25
GOBP_RESPONSE_TO_ACID_CHEMICAL	< 0.001	0	18	66	119
GOBP_POSITIVE_REGULATION_OF_MUSCLE_CELL_APOPTOTIC_PROCESS	< 0.001	0	5	16	32
GOBP_DETECTION_OF_BIOTIC_STIMULUS	< 0.001	0	3	12	36
GOBP_NEGATIVE_REGULATION_OF_RESPONSE_TO_BIOTIC_STIMULUS	< 0.001	0	13	48	100
GOBP_POSITIVE_REGULATION_OF_CELL_MIGRATION_INVOLVED_IN_SPROUTING_ANGIOGENESIS	< 0.001	0	5	12	34
GOBP_MONOCYTE_DIFFERENTIATION	< 0.001	0	6	20	36
GOBP_CELLULAR_RESPONSE_TO_STEROL_DEPLETION	< 0.001	0	4	11	16
GOMF_CYCLIN_DEPENDENT_PROTEIN_SERINE_THREONINE_KINASE_INHIBITOR_ACTIVITY	< 0.001	0	4	11	12
GOBP_RENAL_WATER_HOMEOSTASIS	< 0.001	0	7	19	38
GOBP_NEGATIVE_REGULATION_OF_MEIOTIC_CELL_CYCLE	< 0.001	0	5	10	17
GOBP_NOREPINEPHRINE_TRANSPORT	< 0.001	0	4	11	24
GOCC_ER_TO_GOLGI_TRANSPORT_VESICLE_MEMBRANE	< 0.001	0	11	34	62
GOBP_POSITIVE_REGULATION_OF_FILOPODIUM_ASSEMBLY	< 0.001	1.40845e-05	4	15	30
GOBP_CELL_FATE_DETERMINATION	< 0.001	2.5974e-05	6	22	41
GOMF_PROTEIN_SERINE_THREONINE_KINASE_INHIBITOR_ACTIVITY	< 0.001	2.63158e-05	7	24	32
GOCC_INTRINSIC_COMPONENT_OF_ENDOPLASMIC_RETICULUM_MEMBRANE	< 0.001	2.66667e-05	14	70	165
GOCC_COPII_COATED_ER_TO_GOLGI_TRANSPORT_VESICLE	< 0.001	2.7027e-05	12	47	94
GOBP_ACTIVATION_OF_ADENYLATE_CYCLASE_ACTIVITY	< 0.001	2.73973e-05	6	21	39
GOMF_ORGANIC_CATION_TRANSMEMBRANE_TRANSPORTER_ACTIVITY	< 0.001	2.77778e-05	4	12	22
GOBP_ACYLGLYCEROL_HOMEOSTASIS	< 0.001	4.93827e-05	6	23	40
GOBP_RNA_MODIFICATION	< 0.001	5e-05	14	65	169
GOBP_PLASMA_MEMBRANE_PHOSPHOLIPID_SCRAMBLING	< 0.001	5.06329e-05	3	10	20
GOBP_REGULATION_OF_KILLING_OF_CELLS_OF_OTHER_ORGANISM	< 0.001	5.12821e-05	3	10	16
GOBP_PROTEASOMAL_UBIQUITIN_INDEPENDENT_PROTEIN_CATABOLIC_PROCESS	< 0.001	5.88235e-05	4	14	22
GOBP_POSITIVE_REGULATION_OF_NEURON_APOPTOTIC_PROCESS	< 0.001	5.95238e-05	8	28	54
GOBP_REGULATION_OF_MULTICELLULAR_ORGANISM_GROWTH	< 0.001	6.0241e-05	8	35	60
GOBP_PURINERGIC_NUCLEOTIDE_RECEPTOR_SIGNALING_PATHWAY	< 0.001	6.09756e-05	3	11	32
GOBP_MULTICELLULAR_ORGANISM_GROWTH	< 0.001	8.13953e-05	19	79	130
GOMF_ANION_CATION_SYMPORTER_ACTIVITY	< 0.001	9.1954e-05	4	13	22
GOBP_NEUROTRANSMITTER_BIOSYNTHETIC_PROCESS	< 0.001	0.000108911	4	13	18
GOBP_ER_NUCLEUS_SIGNALING_PATHWAY	< 0.001	0.00011	7	28	53
GOBP_VIRAL_BUDDING_VIA_HOST_ESCRT_COMPLEX	< 0.001	0.000111111	2	11	21
GOBP_VIRAL_BUDDING	< 0.001	0.000111111	2	11	26
GOMF_3_5_CYCLIC_AMP_PHOSPHODIESTERASE_ACTIVITY	< 0.001	0.00011236	4	10	13
GOBP_CELLULAR_RESPONSE_TO_ETHANOL	< 0.001	0.000113402	3	10	16
GOMF_HORMONE_BINDING	< 0.001	0.000113636	11	44	84
GOMF_UBIQUITIN_LIKE_PROTEIN_CONJUGATING_ENZYME_ACTIVITY	< 0.001	0.000114583	5	17	39
GOBP_POSITIVE_REGULATION_OF_ERYTHROCYTE_DIFFERENTIATION	< 0.001	0.000115789	4	16	32
GOBP_RNA_METHYLATION	< 0.001	0.000117021	7	30	84
GOBP_BONE_CELL_DEVELOPMENT	< 0.001	0.00011828	6	19	32
GOBP_ANTIGEN_PROCESSING_AND_PRESENTATION_OF_EXOGENOUS_PEPTIDE_ANTIGEN_VIA_MHC_CLASS_I	< 0.001	0.000119565	11	46	80
GOMF_MRNA_5_UTR_BINDING	< 0.001	0.000120879	2	11	26
GOBP_NEGATIVE_REGULATION_OF_POSTTRANSCRIPTIONAL_GENE_SILENCING	< 0.001	0.000122222	4	15	22
GOBP_VENTRICULAR_CARDIAC_MUSCLE_CELL_DIFFERENTIATION	< 0.001	0.000135922	3	11	12
GOBP_NEGATIVE_REGULATION_OF_FIBROBLAST_PROLIFERATION	< 0.001	0.000137255	3	12	31
GOBP_POSITIVE_REGULATION_OF_CELLULAR_RESPONSE_TO_TRANSFORMING_GROWTH_FACTOR_BETA_STIMULUS	< 0.001	0.000160377	3	14	29
GOBP_LIPID_HOMEOSTASIS	< 0.001	0.000161905	21	86	162
GOBP_RESPONSE_TO_ACIDIC_PH	< 0.001	0.000163462	4	13	25
GOBP_REGULATION_OF_CELL_KILLING	< 0.001	0.000166667	9	40	98
GOBP_PROTEIN_DESTABILIZATION	< 0.001	0.000168224	5	20	46
GOBP_REGULATION_OF_DELAYED_RECTIFIER_POTASSIUM_CHANNEL_ACTIVITY	< 0.001	0.000174312	3	12	21
GOBP_NEGATIVE_REGULATION_OF_VIRAL_GENOME_REPLICATION	< 0.001	0.000181818	4	20	54
GOBP_POSITIVE_REGULATION_OF_PROTEIN_AUTOPHOSPHORYLATION	< 0.001	0.0001875	4	13	27
GOBP_COBALAMIN_METABOLIC_PROCESS	< 0.001	0.000189189	3	11	22
GOBP_CHONDROCYTE_PROLIFERATION	< 0.001	0.0002	3	10	20
GOBP_AORTA_MORPHOGENESIS	< 0.001	0.000201754	3	12	33
GOBP_RESPONSE_TO_ISCHEMIA	< 0.001	0.00020354	8	30	50
GOBP_RESPONSE_TO_INTERFERON_GAMMA	< 0.001	0.000205128	13	89	196
GOBP_REGULATION_OF_LEUKOCYTE_MEDIATED_CYTOTOXICITY	< 0.001	0.000206897	7	31	79
GOBP_LYMPH_VESSEL_MORPHOGENESIS	< 0.001	0.000211864	3	11	21
GOMF_HYALURONIC_ACID_BINDING	< 0.001	0.000216667	3	12	22
GOBP_DENDRITIC_CELL_DIFFERENTIATION	< 0.001	0.000218487	6	25	47
GOBP_POSITIVE_REGULATION_OF_TRANSCRIPTION_INITIATION_FROM_RNA_POLYMERASE_II_PROMOTER	< 0.001	0.000235772	4	17	29
GOBP_REGULATION_OF_STEM_CELL_PROLIFERATION	< 0.001	0.000237705	6	20	41
GOBP_ENDOPLASMIC_RETICULUM_CALCIUM_ION_HOMEOSTASIS	< 0.001	0.000239669	4	16	25
GOBP_RESPONSE_TO_HYPEROXIA	< 0.001	0.000271318	2	10	22
GOBP_ANTIGEN_PROCESSING_AND_PRESENTATION	< 0.001	0.000272	22	125	234
GOBP_UBIQUITIN_DEPENDENT_PROTEIN_CATABOLIC_PROCESS_VIA_THE_MULTIVESICULAR_BODY_SORTING_PATHWAY	< 0.001	0.000273438	3	12	23
GOBP_POSITIVE_REGULATION_OF_PEPTIDYL_LYSINE_ACETYLATION	< 0.001	0.000274194	4	14	34
GOBP_CHROMOSOME_ORGANIZATION_INVOLVED_IN_MEIOTIC_CELL_CYCLE	< 0.001	0.000275591	6	24	66
GOBP_REGULATION_OF_CIRCADIAN_SLEEP_WAKE_CYCLE	< 0.001	0.000276923	4	15	21
GOBP_LIPID_DROPLET_ORGANIZATION	< 0.001	0.000277778	3	11	27
GOBP_CELLULAR_RESPONSE_TO_ACID_CHEMICAL	< 0.001	0.000312977	10	36	69
GOBP_NEUTRAL_LIPID_BIOSYNTHETIC_PROCESS	< 0.001	0.000360902	6	21	50
GOMF_MHC_PROTEIN_COMPLEX_BINDING	< 0.001	0.000363636	2	10	26
GOBP_ASPARTATE_FAMILY_AMINO_ACID_BIOSYNTHETIC_PROCESS	< 0.001	0.000365672	4	13	21
GOBP_REGULATION_OF_VIRAL_GENOME_REPLICATION	< 0.001	0.000426471	8	40	83
GOMF_ZINC_ION_TRANSMEMBRANE_TRANSPORTER_ACTIVITY	< 0.001	0.00042963	3	12	21
GOCC_VACUOLAR_PROTON_TRANSPORTING_V_TYPE_ATPASE_COMPLEX	< 0.001	0.000459854	2	11	18
GOBP_POSITIVE_REGULATION_OF_BONE_RESORPTION	< 0.001	0.000471014	4	12	19
GOMF_G_PROTEIN_COUPLED_CHEMOATTRACTANT_RECEPTOR_ACTIVITY	0.001	0.00047482	2	10	26
GOBP_NEGATIVE_REGULATION_OF_TRANSCRIPTION_REGULATORY_REGION_DNA_BINDING	< 0.001	0.000492857	3	11	20
GOMF_UBIQUITIN_LIKE_PROTEIN_BINDING	< 0.001	0.000524823	12	49	101
GOMF_NEUROTRANSMITTER_TRANSMEMBRANE_TRANSPORTER_ACTIVITY	< 0.001	0.000556338	3	10	19
GOBP_POSITIVE_REGULATION_OF_VASCULAR_PERMEABILITY	< 0.001	0.0005625	3	11	15
GOBP_NEGATIVE_REGULATION_OF_LEUKOCYTE_MEDIATED_IMMUNITY	< 0.001	0.000565517	5	24	53
GOBP_NEGATIVE_REGULATION_OF_OSTEOCLAST_DIFFERENTIATION	< 0.001	0.000566434	4	13	27
GOBP_NEGATIVE_REGULATION_OF_STEROID_METABOLIC_PROCESS	< 0.001	0.000568493	4	14	29
GOBP_REGULATION_OF_MONOCYTE_DIFFERENTIATION	< 0.001	0.000578231	3	10	21
GOBP_BROWN_FAT_CELL_DIFFERENTIATION	< 0.001	0.000594595	5	22	46
GOBP_POSITIVE_REGULATION_OF_STEROID_BIOSYNTHETIC_PROCESS	< 0.001	0.000610738	3	11	19
GOBP_IRE1_MEDIATED_UNFOLDED_PROTEIN_RESPONSE	< 0.001	0.000723684	7	32	67
GOBP_REGULATION_OF_CAMP_MEDIATED_SIGNALING	< 0.001	0.000726667	7	27	37
GOBP_REGULATION_OF_T_CELL_MEDIATED_IMMUNITY	< 0.001	0.000728477	5	29	78
GOCC_ENDOPEPTIDASE_COMPLEX	< 0.001	0.000741936	8	38	68
GOMF_POLY_A_BINDING	< 0.001	0.000745098	3	11	22
GOBP_ASPARTATE_FAMILY_AMINO_ACID_METABOLIC_PROCESS	< 0.001	0.000746753	7	25	50
GOBP_REGULATION_OF_MITOCHONDRIAL_GENE_EXPRESSION	< 0.001	0.000765823	2	11	29
GOBP_RESPONSE_TO_ZINC_ION	< 0.001	0.000770701	5	25	57
GOBP_ORGANIC_CATION_TRANSPORT	< 0.001	0.000775641	5	20	33
GOBP_SPERM_EGG_RECOGNITION	< 0.001	0.000811321	7	31	61
GOBP_RESPONSE_TO_INTERLEUKIN_7	0.001	0.000869565	3	13	40
GOBP_NEGATIVE_REGULATION_OF_INNATE_IMMUNE_RESPONSE	< 0.001	0.000875	6	29	65
GOMF_CATION_CHLORIDE_SYMPORTER_ACTIVITY	< 0.001	0.000895062	3	11	17
GOBP_REGULATION_OF_TRANSCRIPTION_INITIATION_FROM_RNA_POLYMERASE_II_PROMOTER	< 0.001	0.000920732	4	19	35
GOBP_POSITIVE_REGULATION_OF_NATURAL_KILLER_CELL_MEDIATED_CYTOTOXICITY	< 0.001	0.00092638	3	11	26
GOBP_PROTEIN_SUMOYLATION	< 0.001	0.0010303	9	41	81
GOBP_OSTEOBLAST_DEVELOPMENT	< 0.001	0.00103614	3	10	17
GOBP_MITOTIC_SPINDLE_ASSEMBLY	< 0.001	0.00105988	5	22	65
GOBP_T_CELL_MEDIATED_CYTOTOXICITY	0.001	0.00110119	2	13	46
GOBP_HEPATICOBILIARY_SYSTEM_DEVELOPMENT	< 0.001	0.00113609	18	89	140
GOBP_POSITIVE_REGULATION_OF_PROTEIN_ACETYLATION	< 0.001	0.00114118	5	18	45
GOBP_REGULATION_OF_OSTEOCLAST_DIFFERENTIATION	< 0.001	0.00116959	8	32	63
GOBP_GENETIC_IMPRINTING	< 0.001	0.00119186	3	11	25
GOBP_REGULATION_OF_NEURON_PROJECTION_ARBORIZATION	< 0.001	0.00122989	3	10	15
GOMF_LIGAND_ACTIVATED_TRANSCRIPTION_FACTOR_ACTIVITY	< 0.001	0.00123699	8	30	52
GOMF_MRNA_3_UTR_BINDING	< 0.001	0.00126857	8	47	164
GOBP_POSITIVE_REGULATION_OF_CREB_TRANSCRIPTION_FACTOR_ACTIVITY	< 0.001	0.00127528	4	14	20
GOBP_NEGATIVE_REGULATION_OF_LYMPHOCYTE_MEDIATED_IMMUNITY	< 0.001	0.00127684	4	20	45
GOMF_RIBOSOME_BINDING	< 0.001	0.00127841	6	23	57
GOBP_REGULATION_OF_MYOTUBE_DIFFERENTIATION	< 0.001	0.00129609	5	17	43
GOBP_RESPONSE_TO_GROWTH_HORMONE	< 0.001	0.00130556	5	24	39
GOBP_REGULATION_OF_STRIATED_MUSCLE_CELL_DIFFERENTIATION	< 0.001	0.00144751	10	42	93
GOBP_CEREBELLAR_PURKINJE_CELL_LAYER_DEVELOPMENT	< 0.001	0.00145902	3	13	23
GOBP_RESPONSE_TO_PH	< 0.001	0.00146154	5	18	41
GOMF_GLUCOCORTICOID_RECEPTOR_BINDING	< 0.001	0.00147826	3	11	12
GOMF_ANDROGEN_RECEPTOR_BINDING	< 0.001	0.00148108	5	16	28
GOMF_DEMETHYLASE_ACTIVITY	< 0.001	0.00151613	4	16	39
GOBP_SMOOTH_MUSCLE_CELL_APOPTOTIC_PROCESS	< 0.001	0.00152941	4	15	31
GOBP_PLATELET_MORPHOGENESIS	< 0.001	0.00172487	3	12	21
GOBP_POSITIVE_REGULATION_OF_T_CELL_MEDIATED_IMMUNITY	0.001	0.00173404	2	16	52
GOBP_NEGATIVE_REGULATION_OF_T_CELL_MEDIATED_IMMUNITY	< 0.001	0.00175263	2	10	22
GOBP_REGULATION_OF_AUTOPHAGY_OF_MITOCHONDRION	< 0.001	0.00176963	4	16	31
GOBP_RESPONSE_TO_ELECTRICAL_STIMULUS	< 0.001	0.00188542	5	24	41
GOBP_NEGATIVE_REGULATION_OF_IMMUNE_RESPONSE	< 0.001	0.00191192	13	69	150
GOBP_RESPONSE_TO_PAIN	< 0.001	0.00193814	3	14	27
GOCC_SPINDLE_MICROTUBULE	< 0.001	0.00201026	7	28	71
GOBP_REGULATION_OF_VIRAL_LIFE_CYCLE	< 0.001	0.00209184	12	70	148
GOBP_REGULATION_OF_CELLULAR_AMINO_ACID_METABOLIC_PROCESS	< 0.001	0.00222843	8	37	62
GOMF_TRANSFERASE_ACTIVITY_TRANSFERRING_PENTOSYL_GROUPS	< 0.001	0.00223232	5	19	50
GOBP_POSITIVE_REGULATION_OF_PRI_MIRNA_TRANSCRIPTION_BY_RNA_POLYMERASE_II	< 0.001	0.00224121	5	26	40
GOBP_TRANSFERRIN_TRANSPORT	< 0.001	0.002245	5	23	36
GOCC_PHAGOCYTIC_VESICLE_MEMBRANE	< 0.001	0.00225373	6	30	77
GOBP_CELLULAR_METABOLIC_COMPOUND_SALVAGE	< 0.001	0.00227228	5	18	34
GOMF_BHLH_TRANSCRIPTION_FACTOR_BINDING	< 0.001	0.00231527	4	15	26
GOBP_REGULATION_OF_MEIOTIC_CELL_CYCLE	< 0.001	0.0024951	7	27	47
GOBP_B_CELL_RECEPTOR_SIGNALING_PATHWAY	< 0.001	0.00252195	10	35	127
GOBP_MULTICELLULAR_ORGANISMAL_RESPONSE_TO_STRESS	< 0.001	0.00256796	9	37	67
GOMF_PHOSPHATIDYLINOSITOL_BISPHOSPHATE_PHOSPHATASE_ACTIVITY	< 0.001	0.00294686	3	12	23
GOMF_METHYLATED_HISTONE_BINDING	< 0.001	0.00313397	7	29	72
GOBP_3_UTR_MEDIATED_MRNA_DESTABILIZATION	< 0.001	0.0031381	2	11	17
GOBP_MYELOID_CELL_DEVELOPMENT	< 0.001	0.00313942	8	33	66
GOBP_NEGATIVE_REGULATION_OF_EPITHELIAL_CELL_MIGRATION	< 0.001	0.00375943	9	41	114
GOBP_T_CELL_CYTOKINE_PRODUCTION	0.005	0.00377251	3	17	36
GOBP_GPI_ANCHOR_METABOLIC_PROCESS	< 0.001	0.00385446	3	14	33
GOBP_TRNA_MODIFICATION	< 0.001	0.00395327	7	37	89
GOBP_BINDING_OF_SPERM_TO_ZONA_PELLUCIDA	0.001	0.00396744	4	20	44
GOBP_MAMMARY_GLAND_ALVEOLUS_DEVELOPMENT	< 0.001	0.00408295	3	11	17
GOBP_RNA_DESTABILIZATION	< 0.001	0.00410185	4	21	36
GOCC_MICROBODY_LUMEN	0.001	0.00411927	4	25	51
GOBP_CELLULAR_RESPONSE_TO_ALCOHOL	< 0.001	0.00413182	9	42	89
GOBP_RESPONSE_TO_IRON_ION	< 0.001	0.00415069	5	17	28
GOCC_MITOTIC_SPINDLE_POLE	< 0.001	0.00452018	4	14	34
GOMF_PLATELET_DERIVED_GROWTH_FACTOR_RECEPTOR_BINDING	< 0.001	0.00453604	3	10	15
GOBP_CELL_DIFFERENTIATION_IN_HINDBRAIN	< 0.001	0.00455656	3	12	20
GOBP_REGULATION_OF_CELLULAR_AMINE_METABOLIC_PROCESS	< 0.001	0.00489732	9	41	77
GOBP_MRNA_TRANSPORT	< 0.001	0.00491556	13	73	151
GOBP_PLACENTA_BLOOD_VESSEL_DEVELOPMENT	0.001	0.00496903	2	10	30
GOBP_ANTIGEN_PROCESSING_AND_PRESENTATION_OF_PEPTIDE_OR_POLYSACCHARIDE_ANTIGEN_VIA_MHC_CLASS_II	< 0.001	0.00505286	7	52	104
GOBP_NEGATIVE_REGULATION_OF_LIPID_BIOSYNTHETIC_PROCESS	0.001	0.0050655	6	26	59
GOBP_REGULATION_OF_LIPID_STORAGE	< 0.001	0.00508772	8	39	56
GOBP_GLIAL_CELL_MIGRATION	< 0.001	0.00516087	6	25	50
GOBP_NEGATIVE_REGULATION_OF_STEM_CELL_DIFFERENTIATION	0.002	0.00522078	2	11	21
GOBP_VIRION_ASSEMBLY	< 0.001	0.00539655	3	18	40
GOBP_CEREBELLAR_CORTEX_FORMATION	< 0.001	0.00542979	3	13	23
GOMF_FATTY_ACID_BINDING	< 0.001	0.0054359	3	16	37
GOBP_NEGATIVE_REGULATION_OF_TYPE_2_IMMUNE_RESPONSE	0.001	0.00545494	2	10	13
GOBP_NEGATIVE_REGULATION_OF_AUTOPHAGY	< 0.001	0.00572458	10	47	83
GOCC_BLOOD_MICROPARTICLE	0.001	0.00574262	8	43	146
GOBP_NEGATIVE_REGULATION_OF_BLOOD_VESSEL_ENDOTHELIAL_CELL_MIGRATION	< 0.001	0.0057563	4	20	78
GOBP_PULMONARY_VALVE_MORPHOGENESIS	< 0.001	0.00576151	3	13	17
GOBP_ENDOSOME_TRANSPORT_VIA_MULTIVESICULAR_BODY_SORTING_PATHWAY	< 0.001	0.00581405	3	13	31
GOBP_POSITIVE_REGULATION_OF_NEUROBLAST_PROLIFERATION	0.002	0.00581743	2	11	21
GOMF_CHROMATIN_DNA_BINDING	< 0.001	0.005825	10	47	103
GOBP_POSITIVE_REGULATION_OF_DENDRITE_MORPHOGENESIS	< 0.001	0.00593004	6	20	35
GOBP_CELLULAR_RESPONSE_TO_LOW_DENSITY_LIPOPROTEIN_PARTICLE_STIMULUS	< 0.001	0.00631452	4	13	22
GOBP_NEGATIVE_REGULATION_OF_ANTIGEN_RECEPTOR_MEDIATED_SIGNALING_PATHWAY	0.002	0.00631967	3	11	30
GOBP_CATECHOLAMINE_UPTAKE	< 0.001	0.00632653	3	12	18
GOBP_REGULATION_OF_BIOLOGICAL_PROCESS_INVOLVED_IN_SYMBIOTIC_INTERACTION	< 0.001	0.00634008	15	93	197
GOMF_ADRENERGIC_RECEPTOR_BINDING	< 0.001	0.00635366	3	12	20
GOBP_ZINC_ION_HOMEOSTASIS	< 0.001	0.00648996	3	15	40
GOBP_NEGATIVE_REGULATION_OF_GENE_SILENCING	< 0.001	0.00658	4	19	36
GOBP_CIRCADIAN_SLEEP_WAKE_CYCLE	< 0.001	0.00678486	4	18	26
GOBP_POSITIVE_REGULATION_OF_LEUKOCYTE_MEDIATED_IMMUNITY	< 0.001	0.0068937	9	49	125
GOBP_VASCULAR_ASSOCIATED_SMOOTH_MUSCLE_CELL_DIFFERENTIATION	0.003	0.00690873	3	15	37
GOBP_POLY_A_PLUS_MRNA_EXPORT_FROM_NUCLEUS	< 0.001	0.0069098	2	12	23
GOMF_CHEMOKINE_BINDING	0.003	0.00692095	3	13	33
GOBP_VENOUS_BLOOD_VESSEL_DEVELOPMENT	< 0.001	0.00712109	2	11	13
GOBP_RESPONSE_TO_INCREASED_OXYGEN_LEVELS	< 0.001	0.00715116	2	13	29
GOBP_MONOVALENT_INORGANIC_ANION_HOMEOSTASIS	0.002	0.00717121	2	10	15
GOBP_NEGATIVE_REGULATION_OF_DEFENSE_RESPONSE	< 0.001	0.00718147	20	105	236
GOBP_EMBRYO_IMPLANTATION	0.002	0.00721923	4	20	50
GOBP_NEGATIVE_REGULATION_OF_ESTABLISHMENT_OF_PROTEIN_LOCALIZATION	< 0.001	0.00722989	12	60	127
GOMF_CYCLASE_ACTIVITY	< 0.001	0.0073855	3	11	22
GOMF_DNA_DEPENDENT_ATPASE_ACTIVITY	< 0.001	0.00749049	7	26	51
GOBP_SISTER_CHROMATID_COHESION	< 0.001	0.00769318	6	22	62
GOBP_REGULATION_OF_CELL_GROWTH_INVOLVED_IN_CARDIAC_MUSCLE_CELL_DEVELOPMENT	< 0.001	0.00796981	3	12	23
GOBP_POSITIVE_REGULATION_OF_NATURAL_KILLER_CELL_MEDIATED_IMMUNITY	< 0.001	0.00803371	3	12	31
GOMF_TRNA_METHYLTRANSFERASE_ACTIVITY	0.002	0.00803759	3	13	34
GOBP_REGULATION_OF_BONE_REMODELING	< 0.001	0.00838433	8	32	51
GOBP_LIPID_STORAGE	< 0.001	0.00842222	10	53	85
GOBP_CHEMOKINE_C_X_C_MOTIF_LIGAND_2_PRODUCTION	< 0.001	0.00844238	3	10	17
GOBP_T_CELL_HOMEOSTASIS	< 0.001	0.0087786	4	20	36
GOBP_REGULATION_OF_FEEDING_BEHAVIOR	< 0.001	0.00931985	3	13	25
GOMF_TRANSLATION_REGULATOR_ACTIVITY	< 0.001	0.00965934	9	56	138
GOBP_ANTIGEN_RECEPTOR_MEDIATED_SIGNALING_PATHWAY	< 0.001	0.00979636	25	127	316
GOBP_NEGATIVE_REGULATION_OF_IMMUNE_EFFECTOR_PROCESS	< 0.001	0.00982482	12	58	125
GOBP_INNER_MITOCHONDRIAL_MEMBRANE_ORGANIZATION	< 0.001	0.00992754	4	15	56
GOBP_STRIATED_MUSCLE_ADAPTATION	< 0.001	0.0105812	6	27	52
GOBP_SYNAPSE_MATURATION	< 0.001	0.0111	3	13	24
GOBP_INTRACELLULAR_STEROL_TRANSPORT	< 0.001	0.0111147	3	11	27
GOBP_NEGATIVE_REGULATION_OF_CARBOHYDRATE_METABOLIC_PROCESS	0.002	0.0111367	5	25	50
GOBP_POSITIVE_REGULATION_OF_ALCOHOL_BIOSYNTHETIC_PROCESS	0.001	0.0113203	3	14	23
GOBP_ORGANELLE_DISASSEMBLY	< 0.001	0.0116184	10	47	107
GOMF_THYROID_HORMONE_RECEPTOR_BINDING	< 0.001	0.0116383	4	19	29
GOMF_NUCLEOSOMAL_DNA_BINDING	0.001	0.0117148	3	11	40
GOBP_POSITIVE_REGULATION_OF_STRIATED_MUSCLE_CELL_DIFFERENTIATION	0.001	0.0120386	4	19	52
GOMF_PHOSPHATIDYLCHOLINE_TRANSPORTER_ACTIVITY	< 0.001	0.0128322	3	12	17
GOBP_FIBROBLAST_APOPTOTIC_PROCESS	< 0.001	0.0128467	3	12	22
GOMF_PHOSPHATIDYLINOSITOL_PHOSPHATE_PHOSPHATASE_ACTIVITY	< 0.001	0.012875	4	17	33
GOBP_NEGATIVE_REGULATION_OF_PRODUCTION_OF_MIRNAS_INVOLVED_IN_GENE_SILENCING_BY_MIRNA	< 0.001	0.0140035	3	12	15
GOMF_CALMODULIN_DEPENDENT_PROTEIN_KINASE_ACTIVITY	0.001	0.0140207	4	16	27
GOBP_TETRAPYRROLE_METABOLIC_PROCESS	0.002	0.0143849	6	29	62
GOBP_CLEAVAGE_INVOLVED_IN_RRNA_PROCESSING	< 0.001	0.0148185	4	16	27
GOBP_EPITHELIAL_CELL_FATE_COMMITMENT	0.005	0.0154403	2	10	15
GOBP_ACTIVATED_T_CELL_PROLIFERATION	0.004	0.0155306	4	20	46
GOBP_REGULATION_OF_GLUCONEOGENESIS	0.002	0.0158203	5	23	47
GOMF_SCAFFOLD_PROTEIN_BINDING	< 0.001	0.015875	6	29	58
GOBP_REGULATION_OF_HEMATOPOIETIC_STEM_CELL_DIFFERENTIATION	< 0.001	0.0160537	9	42	74
GOBP_PRI_MIRNA_TRANSCRIPTION_BY_RNA_POLYMERASE_II	0.003	0.0160707	6	34	52
GOMF_CYCLIN_DEPENDENT_PROTEIN_SERINE_THREONINE_KINASE_REGULATOR_ACTIVITY	0.004	0.01616	6	32	50
GOBP_NEGATIVE_REGULATION_OF_SIGNAL_TRANSDUCTION_IN_ABSENCE_OF_LIGAND	< 0.001	0.0161973	4	15	32
GOBP_REGULATION_OF_MEMBRANE_PROTEIN_ECTODOMAIN_PROTEOLYSIS	0.008	0.0162392	2	12	23
GOBP_ZINC_ION_TRANSPORT	0.002	0.0163212	3	16	27
GOBP_T_CELL_RECEPTOR_SIGNALING_PATHWAY	< 0.001	0.0165842	17	100	204
GOBP_GLYCOLYTIC_PROCESS_THROUGH_FRUCTOSE_6_PHOSPHATE	0.006	0.0166382	3	15	29
GOCC_PEPTIDASE_COMPLEX	0.001	0.0169508	8	48	92
GOMF_DOUBLE_STRANDED_RNA_BINDING	< 0.001	0.0173844	9	41	76
GOBP_AORTA_DEVELOPMENT	< 0.001	0.0174183	6	28	55
GOBP_HISTONE_DEUBIQUITINATION	0.002	0.017789	3	14	23
GOBP_POSITIVE_REGULATION_OF_PHAGOCYTOSIS_ENGULFMENT	0.002	0.0178484	2	10	13
GOBP_ENDOCRINE_PANCREAS_DEVELOPMENT	0.001	0.0178511	7	31	45
GOMF_RNA_METHYLTRANSFERASE_ACTIVITY	0.006	0.0181061	5	25	68
GOBP_NATURAL_KILLER_CELL_DIFFERENTIATION	0.001	0.0183397	3	12	18
GOBP_PLATELET_DERIVED_GROWTH_FACTOR_RECEPTOR_SIGNALING_PATHWAY	< 0.001	0.0187029	8	36	57
GOMF_E_BOX_BINDING	0.001	0.0196242	5	24	47
GOBP_LYMPH_VESSEL_DEVELOPMENT	0.002	0.0203111	3	14	26
GOBP_POSITIVE_REGULATION_OF_DNA_TEMPLATED_TRANSCRIPTION_INITIATION	0.002	0.0205158	4	22	36
GOBP_REGULATION_OF_TRANSCRIPTION_FROM_RNA_POLYMERASE_II_PROMOTER_IN_RESPONSE_TO_HYPOXIA	0.001	0.0205584	9	47	77
GOMF_ABC_TYPE_TRANSPORTER_ACTIVITY	0.004	0.020673	3	17	22
GOBP_PEPTIDYL_GLUTAMIC_ACID_MODIFICATION	< 0.001	0.020674	4	16	31
GOMF_DNA_SECONDARY_STRUCTURE_BINDING	0.001	0.02075	4	20	36
GOBP_CAMP_METABOLIC_PROCESS	< 0.001	0.0208536	4	14	22
GOBP_NEGATIVE_REGULATION_OF_REPRODUCTIVE_PROCESS	< 0.001	0.0209068	6	26	57
GOMF_THREONINE_TYPE_PEPTIDASE_ACTIVITY	0.004	0.0214892	2	10	24
GOBP_NEGATIVE_REGULATION_OF_NF_KAPPAB_TRANSCRIPTION_FACTOR_ACTIVITY	< 0.001	0.0215741	10	47	92
GOBP_CYCLIC_NUCLEOTIDE_BIOSYNTHETIC_PROCESS	0.003	0.0219477	3	12	22
GOBP_RESPONSE_TO_EPIDERMAL_GROWTH_FACTOR	0.001	0.0220307	5	24	46
GOBP_MULTIVESICULAR_BODY_ORGANIZATION	0.005	0.022383	2	13	31
GOBP_REGULATION_OF_LYMPHOCYTE_MEDIATED_IMMUNITY	0.005	0.022403	11	65	157
GOBP_STEROID_HORMONE_BIOSYNTHETIC_PROCESS	0.004	0.0224146	4	21	49
GOBP_IRON_ION_TRANSPORT	0.004	0.0224434	7	39	79
GOMF_STRUCTURAL_CONSTITUENT_OF_NUCLEAR_PORE	0.003	0.0226526	3	12	28
GOMF_PROTEIN_ADP_RIBOSYLASE_ACTIVITY	< 0.001	0.0234699	3	11	16
GOBP_REGULATION_OF_TRANSCRIPTION_REGULATORY_REGION_DNA_BINDING	0.007	0.024012	5	30	51
GOBP_REGULATION_OF_RESPONSE_TO_INTERFERON_GAMMA	0.002	0.0241048	3	16	25
GOBP_POSITIVE_REGULATION_OF_STEROID_METABOLIC_PROCESS	0.003	0.0244478	3	15	29
GOBP_NEGATIVE_REGULATION_OF_INTERLEUKIN_8_PRODUCTION	0.002	0.0251429	3	10	38
GOBP_NEUROMUSCULAR_SYNAPTIC_TRANSMISSION	0.002	0.0256528	3	15	24
GOBP_SULFUR_AMINO_ACID_METABOLIC_PROCESS	0.001	0.0258521	5	20	37
GOBP_REGULATION_OF_CELLULAR_KETONE_METABOLIC_PROCESS	< 0.001	0.0258584	16	90	185
GOMF_TUMOR_NECROSIS_FACTOR_RECEPTOR_BINDING	0.006	0.0258794	3	16	31
GOBP_NEGATIVE_REGULATION_OF_REGULATED_SECRETORY_PATHWAY	0.012	0.0262815	2	10	22
GOBP_S_ADENOSYLMETHIONINE_METABOLIC_PROCESS	< 0.001	0.0262895	3	10	15
GOBP_CAMP_MEDIATED_SIGNALING	0.001	0.0272711	10	43	62
GOBP_REGULATION_OF_COMPLEMENT_ACTIVATION	0.002	0.0280087	3	20	114
GOBP_REGULATION_OF_MUSCLE_ADAPTATION	< 0.001	0.0286609	10	49	97
GOBP_GOLGI_TO_VACUOLE_TRANSPORT	0.004	0.0286994	2	12	19
GOBP_LENS_FIBER_CELL_DIFFERENTIATION	0.001	0.0291499	4	20	31
GOMF_PHOSPHORUS_OXYGEN_LYASE_ACTIVITY	0.003	0.0298563	3	12	22
GOBP_HEMATOPOIETIC_STEM_CELL_DIFFERENTIATION	< 0.001	0.0320115	10	50	88
GOBP_RESPONSE_TO_AMINE	0.003	0.0323943	5	22	42
GOCC_INO80_TYPE_COMPLEX	0.003	0.0328148	3	12	25
GOCC_INTRACILIARY_TRANSPORT_PARTICLE_B	0.003	0.0339062	2	10	18
GOBP_REGULATION_OF_NUCLEAR_TRANSCRIBED_MRNA_CATABOLIC_PROCESS_DEADENYLATION_DEPENDENT_DECAY	0.001	0.0341076	2	10	17
GOBP_POSITIVE_REGULATION_OF_MORPHOGENESIS_OF_AN_EPITHELIUM	0.005	0.0342458	3	16	33
GOBP_REGULATION_OF_MUSCLE_HYPERTROPHY	< 0.001	0.0343606	8	34	71
GOBP_HOMOLOGOUS_CHROMOSOME_PAIRING_AT_MEIOSIS	0.004	0.034368	3	17	49
GOBP_POSITIVE_REGULATION_OF_UBIQUITIN_PROTEIN_TRANSFERASE_ACTIVITY	0.002	0.0347143	3	13	34
GOBP_CEREBELLAR_CORTEX_DEVELOPMENT	0.002	0.0358939	5	25	44
GOBP_POSITIVE_REGULATION_OF_BLOOD_VESSEL_ENDOTHELIAL_CELL_MIGRATION	0.002	0.036376	8	32	75
GOBP_AUTOPHAGY_OF_MITOCHONDRION	0.004	0.0364556	7	35	75
GOMF_POLY_PURINE_TRACT_BINDING	0.003	0.0368947	3	13	28
GOBP_MYOTUBE_CELL_DEVELOPMENT	0.001	0.0373232	4	14	34
GOBP_WATER_HOMEOSTASIS	0.003	0.0373939	8	43	79
GOBP_NEGATIVE_REGULATION_OF_MYELOID_LEUKOCYTE_DIFFERENTIATION	0.005	0.0376511	5	20	48
GOMF_VOLTAGE_GATED_POTASSIUM_CHANNEL_ACTIVITY_INVOLVED_IN_CARDIAC_MUSCLE_CELL_ACTION_POTENTIAL_REPOLARIZATION	0.004	0.0378904	2	10	15
GOCC_HETEROCHROMATIN	0.002	0.0388115	6	28	72
GOBP_REGULATION_OF_DEFENSE_RESPONSE_TO_VIRUS	0.002	0.0408505	7	33	69
GOBP_PEROXISOMAL_TRANSPORT	0.003	0.0408719	6	37	72
GOCC_FILAMENTOUS_ACTIN	0.009	0.0412358	2	12	32
GOMF_TRANSITION_METAL_ION_TRANSMEMBRANE_TRANSPORTER_ACTIVITY	0.002	0.0427865	3	17	37
GOBP_CELL_MIGRATION_INVOLVED_IN_SPROUTING_ANGIOGENESIS	< 0.001	0.0443827	7	30	93
GOMF_NADPLUS_ADP_RIBOSYLTRANSFERASE_ACTIVITY	0.003	0.0456398	4	15	24
GOBP_REGULATION_OF_DNA_TEMPLATED_TRANSCRIPTION_INITIATION	0.002	0.0464144	4	24	43
GOCC_ENDOCYTIC_VESICLE_MEMBRANE	0.002	0.0464267	12	78	163
GOBP_FILOPODIUM_ASSEMBLY	0.003	0.0464316	6	30	63
GOBP_HEPATOCYTE_GROWTH_FACTOR_RECEPTOR_SIGNALING_PATHWAY	0.004	0.0475	2	10	16
GOBP_REGULATION_OF_B_CELL_DIFFERENTIATION	0.007	0.0476074	2	13	30
GOBP_NEGATIVE_REGULATION_OF_LEUKOCYTE_PROLIFERATION	0.005	0.0479735	9	51	88
GOCC_MEDIATOR_COMPLEX	0.005	0.0480185	4	19	40
GOBP_REGULATION_OF_OSTEOBLAST_PROLIFERATION	0.002	0.0485316	3	13	27
GOBP_P38MAPK_CASCADE	0.005	0.0486955	6	28	49
Supplementary Table 1(c) Significant gene sets associated with Type 2 Diabetes in i-GSEA4GWAS
MSigDB canonical pathways in curated gene sets
GS	ORIG_GS_SIZE	EFF_GS_SIZE	#_GENES_ABS_LIST	#_GENES_WO_SCORE	#_GENES_REM_PROXIM	MED_GENE_SIZE_KB	MEAN_GENE_SIZE_KB	NOMINAL_GSEA_PVAL_95PERC_CUTOFF	FDR_95PERC_CUTOFF	EXP_#_GENES_ABOVE_95PERC_CUTOFF	OBS_#_GENES_ABOVE_95PERC_CUTOFF	NOMINAL_GSEA_PVAL_75PERC_CUTOFF	FDR_75PERC_CUTOFF	EXP_#_GENES_ABOVE_75PERC_CUTOFF	OBS_#_GENES_ABOVE_75PERC_CUTOFF
KEGG_MATURITY_ONSET_DIABETES_OF_THE_YOUNG	25	22	0	3	0	8	25	4e-06	0.0204	1	8	0.000148	0.04175	6	14
Database	Gene_Set	Gene_Symbol	Entrez_ID	Gene_p-value	Gene_Chr_Num	Gene_Start_Pos	Gene_End_Pos	Gene_Size_kb	Num_SNPs_per_Gene	Num_Indep_HapMap_SNPs_per_Gene	Num_RecombHotspots_per_Gene	Best_SNP_rs	Best_SNP_Chr_Num	Best_SNP_Chr_Pos	Best_SNP_Z	Best_SNP_pval	Best_SNP_ODDS_RATIO_OR_EFFECT	1=Flagged_gene
MSig.c2.cp	KEGGMATURITYONSETDIABETESOFTHEYOUNG	NR5A2	2494	0.0282261	1	199996769	200146550	150	131	38	5	rs2816946	1	199993451	4.8677	1.129e-06	1.0466	1
MSig.c2.cp	KEGGMATURITYONSETDIABETESOFTHEYOUNG	GCK	2645	0.000123318	7	44183869	44229022	45	46	14	2	rs2908282	7	44248828	5.8742	4.25e-09	1.0568	1
MSig.c2.cp	KEGGMATURITYONSETDIABETESOFTHEYOUNG	HHEX	3087	2.16966e-10	10	94449680	94455408	6	42	3	0	rs1111875	10	94462882	8.3	3.615e-39	0.9096	1
MSig.c2.cp	KEGGMATURITYONSETDIABETESOFTHEYOUNG	MNX1	3110	0.196382	7	156797546	156803347	6	15	4	2	rs1558428	7	156781185	3.5132	0.0004427	0.969	1
MSig.c2.cp	KEGGMATURITYONSETDIABETESOFTHEYOUNG	FOXA2	3170	0.77291	20	22561641	22566101	4	6	2	2	rs1203916	20	22576281	2.0896	0.03665	0.9661	1
MSig.c2.cp	KEGGMATURITYONSETDIABETESOFTHEYOUNG	FOXA3	3171	0.126176	19	46367517	46377055	10	22	6	3	rs10420834	19	46347542	3.8723	0.0001078	1.047	0
MSig.c2.cp	KEGGMATURITYONSETDIABETESOFTHEYOUNG	HNF4A	3172	0.000217546	20	42984440	43060030	76	47	22	4	rs4810426	20	43001721	5.5996	2.148e-08	1.0753	0
MSig.c2.cp	KEGGMATURITYONSETDIABETESOFTHEYOUNG	HNF4G	3174	0.577823	8	76452202	76479061	27	35	7	2	rs17306807	8	76477529	3.0178	0.002546	1.041	1
MSig.c2.cp	KEGGMATURITYONSETDIABETESOFTHEYOUNG	ONECUT1	3175	0.0224188	15	53049352	53082209	33	64	11	3	rs2456506	15	53076326	5.1072	3.27e-07	1.0463	1
MSig.c2.cp	KEGGMATURITYONSETDIABETESOFTHEYOUNG	HES1	3280		3	193853933	193856396	2	0	3	2				NaN			0
MSig.c2.cp	KEGGMATURITYONSETDIABETESOFTHEYOUNG	IAPP	3375	0.646351	12	21525801	21532914	7	1	7	2	rs12824084	12	21514699	2.1589	0.03086	0.9767	0
MSig.c2.cp	KEGGMATURITYONSETDIABETESOFTHEYOUNG	INS	3630		11	2181008	2182439	1	0	3	2				NaN			0
MSig.c2.cp	KEGGMATURITYONSETDIABETESOFTHEYOUNG	PDX1	3651	0.517987	13	28494167	28500451	6	56	4	2	rs9579128	13	28481938	4.0545	5.024e-05	1.0323	1
MSig.c2.cp	KEGGMATURITYONSETDIABETESOFTHEYOUNG	NEUROD1	4760	0.571246	2	182540832	182545392	5	7	3	0	rs4018756	2	182530854	2.5277	0.01148	1.0198	0
MSig.c2.cp	KEGGMATURITYONSETDIABETESOFTHEYOUNG	NKX2-2	4821	0.755531	20	21491659	21494664	3	6	0	0	rs4462845	20	21498864	2.1591	0.03084	0.9815	1
MSig.c2.cp	KEGGMATURITYONSETDIABETESOFTHEYOUNG	NKX6-1	4825		4	85414435	85419387	5	0	5	2				NaN			1
MSig.c2.cp	KEGGMATURITYONSETDIABETESOFTHEYOUNG	PAX4	5078	0.242323	7	127250345	127255780	5	2	0	0	rs10229583	7	127246903	3.0563	0.002241	0.975	1
MSig.c2.cp	KEGGMATURITYONSETDIABETESOFTHEYOUNG	PAX6	5080	0.496101	11	31806339	31839509	33	4	4	0	rs10835818	11	31793051	2.5622	0.0104	1.0236	1
MSig.c2.cp	KEGGMATURITYONSETDIABETESOFTHEYOUNG	PKLR	5313	0.585797	1	155259083	155271225	12	40	0	0	rs11264355	1	155257492	3.3743	0.0007401	1.03	0
MSig.c2.cp	KEGGMATURITYONSETDIABETESOFTHEYOUNG	SLC2A2	6514	0.00633942	3	170714136	170744768	31	67	9	0	rs8192675	3	170724883	5.5713	2.529e-08	0.957	1
MSig.c2.cp	KEGGMATURITYONSETDIABETESOFTHEYOUNG	HNF1A	6927	0.000277998	12	121416548	121440314	24	128	16	0	rs61953351	12	121456616	7.6522	1.976e-14	0.9324	1
MSig.c2.cp	KEGGMATURITYONSETDIABETESOFTHEYOUNG	HNF1B	6928	8.21565e-15	17	36046433	36105096	59	17	24	4	rs11651755	17	36099840	8.3	8.979e-22	1.0769	1
MSig.c2.cp	KEGGMATURITYONSETDIABETESOFTHEYOUNG	NEUROG3	50674	0.0591324	10	71331790	71333210	1	43	11	0	rs2812545	10	71339737	4.908	9.202e-07	0.9639	1
MSig.c2.cp	KEGGMATURITYONSETDIABETESOFTHEYOUNG	BHLHA15	168620	0.108091	7	97841565	97842271	1	8	5	2	rs74427781	7	97841051	3.593	0.0003269	0.9604	1
MSig.c2.cp	KEGGMATURITYONSETDIABETESOFTHEYOUNG	MAFA	389692	0.306193	8	144510229	144512602	2	24	3	2	rs10464952	8	144526905	3.5877	0.0003336	1.0298	0
Supplementary Table 1(d) Significant gene sets associated with Type 2 Diabetes in PASCAL
MSigDB canonical pathways in curated gene sets
GS	chi2Pvalue	empPvalue	FDR
KEGG_MATURITYONSETDIABETESOFTHEYOUNG	7.77978e-08	0	0
REACTOME_REGULATIONOFBETACELLDEVELOPMENT	5.46877e-07	1e-06	0.00036525
WP_ADIPOGENESIS	1.4145e-06	1.2e-06	0.0003896
PID_HNF3BPATHWAY	1.08831e-05	7.9e-06	0.00209853
REACTOME_GALPHASSIGNALLINGEVENTS	1.23106e-05	4.2e-06	0.00122724
REACTOME_REGULATIONOFGENEEXPRESSIONINLATESTAGEBRANCHINGMORPHOGENESISPANCREATICBUDPRECURSORCELLS	1.29454e-05	2.86e-05	0.00557128
REACTOME_DAGANDIP3SIGNALING	1.70057e-05	1.61e-05	0.00392035
PID_HIF1TFPATHWAY	2.16328e-05	3.48e-05	0.00630808
WP_GPCRSCLASSBSECRETINLIKE	6.55591e-05	7.3e-05	0.0106653
PID_AP1PATHWAY	7.18377e-05	8.4e-05	0.011688
KEGG_DILATEDCARDIOMYOPATHY	7.56174e-05	9.6e-05	0.0125773
REACTOME_NUCLEARRECEPTORTRANSCRIPTIONPATHWAY	0.000114811	0.000129	0.0129542
PID_RXRVDRPATHWAY	0.000131958	0.000184	0.0163809
WP_CALCIUMREGULATIONINTHECARDIACCELL	0.000134906	0.000185	0.0163809
REACTOME_CADEPENDENTEVENTS	0.000141879	9.9e-05	0.0125773
PID_BETACATENINNUCPATHWAY	0.000148083	0.000111	0.0129242
REACTOME_MUSCLECONTRACTION	0.000163644	0.00055	0.0320296
REACTOME_INTEGRATIONOFENERGYMETABOLISM	0.000182894	0.000121	0.0129542
REACTOME_ADORA2BMEDIATEDANTIINFLAMMATORYCYTOKINESPRODUCTION	0.000188283	5.72e-05	0.00879676
REACTOME_REGULATIONOFINSULINSECRETION	0.000211699	0.000132	0.0129542
KEGG_ARRHYTHMOGENICRIGHTVENTRICULARCARDIOMYOPATHYARVC	0.000241794	0.000235	0.0187956
WP_ARRHYTHMOGENICRIGHTVENTRICULARCARDIOMYOPATHY	0.000241794	0.000238	0.0187956
WP_PHOSPHODIESTERASESINNEURONALFUNCTION	0.000262377	0.00064	0.0345327
REACTOME_GPROTEINMEDIATEDEVENTS	0.000288079	0.000232	0.0187956
REACTOME_OPIOIDSIGNALLING	0.000356625	0.00053	0.0320296
REACTOME_PKAACTIVATIONINGLUCAGONSIGNALLING	0.000411197	0.00028	0.0209785
REACTOME_GLUCAGONTYPELIGANDRECEPTORS	0.000458987	0.00014	0.0131961
WP_THEINFLUENCEOFLAMINOPATHIESONWNTSIGNALING	0.000544466	0.000107	0.0129242
REACTOME_NOTCH1INTRACELLULARDOMAINREGULATESTRANSCRIPTION	0.000572097	0.00073	0.0380904
WP_MYOMETRIALRELAXATIONANDCONTRACTIONPATHWAYS	0.000590374	0.00082	0.041311
REACTOME_GLUCAGONSIGNALINGINMETABOLICREGULATION	0.000611413	0.000421	0.0273369
REACTOME_CYCLINDASSOCIATEDEVENTSING1	0.000737111	0.00065	0.0345327
REACTOME_PEPTIDEHORMONEMETABOLISM	0.000829507	0.000383	0.0261621
REACTOME_ONCOGENEINDUCEDSENESCENCE	0.00109542	0.000385	0.0261621
BIOCARTACELL2CELLPATHWAY	0.00115021	0.00102	0.0480716
WP_NOTCHSIGNALINGPATHWAYNETPATH	0.00122429	0.00101	0.0480716
REACTOME_DEACTIVATIONOFTHEBETACATENINTRANSACTIVATINGCOMPLEX	0.00141392	0.00061	0.0336306
WP_THEOVERLAPBETWEENSIGNALTRANSDUCTIONPATHWAYSTHATCONTRIBUTETOARANGEOFLMNALAMINOPATHIES	0.00198384	0.00057	0.0320296
WP_PRADERWILLIANDANGELMANSYNDROME	0.00217963	0.00085	0.0420966
Gene Ontology in ontology gene sets
GS	chi2Pvalue	empPvalue	FDR
GOBP_LIPID_HOMEOSTASIS	5.43849e-09	0	0
GOBP_RESPONSETOMONOSACCHARIDE	3.10145e-07	0	0
GOBP_TRANSCRIPTIONINITIATIONFROMRNAPOLYMERASEIIPROMOTER	1.8897e-06	1.9e-06	0.000104603
GOBP_RESPONSETOACIDCHEMICAL	3.80439e-06	1.29e-05	0.000586547
GOBP_PANCREASDEVELOPMENT	4.76962e-06	7e-07	4.32091e-05
GOBP_POSITIVEREGULATIONOFSMOOTHMUSCLECELLAPOPTOTICPROCESS	1.82703e-05	1.41e-05	0.000632637
GOBP_HEPATICOBILIARYSYSTEMDEVELOPMENT	3.85519e-05	2.68e-05	0.00111868
GOBP_NEGATIVEREGULATIONOFCELLGROWTH	4.17447e-05	9.2e-05	0.00328779
GOBP_RENALTUBULEDEVELOPMENT	4.67112e-05	6.2e-05	0.00236506
GOBP_REGULATIONOFAXONOGENESIS	6.85717e-05	0.00012	0.00415714
GOBP_NOTCHSIGNALINGPATHWAY	7.05632e-05	6.8e-05	0.00256511
GOBP_HEPATOCYTEDIFFERENTIATION	7.15274e-05	5.27e-05	0.00204087
GOMF_REPRESSINGTRANSCRIPTIONFACTORBINDING	8.83215e-05	2.93e-05	0.00121309
GOBP_POSITIVEREGULATIONOFMUSCLECELLAPOPTOTICPROCESS	9.27688e-05	0.000131	0.00449237
GOMF_PEPTIDEHORMONEBINDING	0.000100345	6.6e-05	0.00249892
GOBP_POSITIVEREGULATIONOFEPITHELIALCELLMIGRATION	0.00013998	9.6e-05	0.00340683
GOBP_SMOOTHMUSCLECELLAPOPTOTICPROCESS	0.000140498	0.000132	0.00451148
GOBP_MULTICELLULARORGANISMGROWTH	0.00014843	0.000217	0.00710658
GOBP_TRIGLYCERIDEBIOSYNTHETICPROCESS	0.000160168	0.000128	0.00440432
GOBP_POSITIVEREGULATIONOFINSULINSECRETION	0.00017178	7.3e-05	0.00272346
GOBP_POSITIVEREGULATIONOFAXONOGENESIS	0.000187257	0.00035	0.0107372
GOBP_NEPHRONEPITHELIUMDEVELOPMENT	0.000207173	0.000296	0.00924773
GOBP_CELLFATEDETERMINATION	0.0002208	0.000173	0.00575819
GOBP_OVULATIONCYCLE	0.000225722	0.000336	0.0103702
GOBP_BCELLRECEPTORSIGNALINGPATHWAY	0.000244223	0.000364	0.0110998
GOBP_REGULATIONOFNEURONDIFFERENTIATION	0.00027452	0.00065	0.0179898
GOBP_KIDNEYEPITHELIUMDEVELOPMENT	0.000281014	0.00055	0.0157353
GOBP_NEUTRALLIPID_BIOSYNTHETICPROCESS	0.0003435	0.000254	0.00810969
GOBP_CELLULARRESPONSETOGLUCAGONSTIMULUS	0.000384879	0.000409	0.0121448
GOBP_RENALWATERHOMEOSTASIS	0.00041502	0.000168	0.0056101
GOBP_CYCLICNUCLEOTIDEMETABOLICPROCESS	0.000422031	0.00049	0.014259
GOBP_POSITIVEREGULATIONOFENDOTHELIALCELLMIGRATION	0.000445219	0.000294	0.00924194
GOCC_LEADINGEDGEMEMBRANE	0.000461057	0.000283	0.00895141
GOMF_LIGANDACTIVATEDTRANSCRIPTIONFACTORACTIVITY	0.000473959	0.000408	0.0121448
GOMF_POTASSIUMIONTRANSMEMBRANETRANSPORTERACTIVITY	0.000523673	0.00097	0.0250113
GOBP_NEURONPROJECTIONEXTENSION	0.000548102	0.00092	0.0239036
GOBP_NEGATIVEREGULATIONOFDNABINDINGTRANSCRIPTIONFACTORACTIVITY	0.000576992	0.000231	0.00749279
GOBP_POSITIVEREGULATIONOFVASCULARASSOCIATEDSMOOTHMUSCLECELLAPOPTOTICPROCESS	0.000631063	0.000366	0.0111275
GOBP_NEGATIVEREGULATIONOFPEPTIDESECRETION	0.000633938	0.00057	0.0161712
GOMF_PROTEINSERINETHREONINEKINASEINHIBITORACTIVITY	0.000633972	0.00053	0.0152487
GOBP_STEROLHOMEOSTASIS	0.00064106	0.00142	0.0330954
GOBP_POSTEMBRYONICDEVELOPMENT	0.000661975	0.00136	0.032213
GOCC_POTASSIUMCHANNELCOMPLEX	0.000665579	0.00127	0.0310936
GOCC_SARCOLEMMA	0.000671568	0.00103	0.0260959
GOMF_POTASSIUMCHANNELACTIVITY	0.000715483	0.00096	0.0248162
GOBP_REGULATIONOFOSTEOCLASTDEVELOPMENT	0.000731555	0.000482	0.0140664
GOBP_RESPONSETOSELENIUMION	0.000746963	0.00133	0.0317238
GOMF_VOLTAGEGATEDIONCHANNELACTIVITY	0.000771318	0.00144	0.0334849
GOBP_TYPEBPANCREATICCELLAPOPTOTICPROCESS	0.000921074	0.000251	0.0080391
GOBP_REGULATIONOFCATIONCHANNELACTIVITY	0.000927049	0.00126	0.0309978
GOBP_NEGATIVEREGULATIONOFPEPTIDEHORMONESECRETION	0.000979138	0.00078	0.0207966
GOBP_AXONEXTENSION	0.000989799	0.00197	0.0419758
GOBP_CARDIACCELLDEVELOPMENT	0.000995349	0.00176	0.0389687
GOBP_RESPONSETOGLUCAGON	0.0010055	0.00103	0.0260959
GOBP_PRIMIRNATRANSCRIPTIONBYRNAPOLYMERASEII	0.00109263	0.00077	0.0206925
GOBP_VASCULARASSOCIATEDSMOOTHMUSCLECELLAPOPTOTICPROCESS	0.00115515	0.00066	0.0181678
GOBP_POSITIVEREGULATIONOFPEPTIDEHORMONESECRETION	0.00115535	0.000498	0.0144505
GOBP_POSITIVEREGULATIONOFTRANSCRIPTIONINITIATIONFROMRNAPOLYMERASEIIPROMOTER	0.00117026	0.0013	0.0312276
GOBP_STEMCELLPROLIFERATION	0.00128686	0.00182	0.0400361
GOMF_CYCLINDEPENDENTPROTEINSERINETHREONINEKINASEINHIBITORACTIVITY	0.00133544	0.00081	0.021484
GOBP_LACTATION	0.001348	0.00232	0.0472584
GOMF_VOLTAGEGATEDCATIONCHANNELACTIVITY	0.00138606	0.002	0.0423493
GOBP_ARTERYDEVELOPMENT	0.00140649	0.00134	0.0318876
GOCC_CYTOPLASMICSTRESSGRANULE	0.00147473	0.00112	0.0280275
GOBP_CELLULARRESPONSETOLOWDENSITYLIPOPROTEINPARTICLESTIMULUS	0.0014826	0.00102	0.0260959
GOBP_HEPARANSULFATEPROTEOGLYCANBIOSYNTHETICPROCESS	0.00153637	0.00117	0.029207
GOBP_BONEDEVELOPMENT	0.00154705	0.00156	0.0356247
GOCC_BETACATENINTCFCOMPLEX	0.00154997	0.00069	0.0187404
GOBP_POSITIVEREGULATIONOFAXONEXTENSION	0.00160592	0.00196	0.0419758
GOBP_CARDIACSEPTUMDEVELOPMENT	0.00160788	0.00159	0.0360671
GOBP_OSTEOCLASTDEVELOPMENT	0.00161161	0.00122	0.0300864
GOBP_CELLDIFFERENTIATIONINHINDBRAIN	0.00162254	0.00112	0.0280275
GOMF_HORMONEBINDING	0.00166877	0.00122	0.0300864
GOBP_CYCLICNUCLEOTIDEMEDIATEDSIGNALING	0.00167462	0.00166	0.0371585
GOBP_BETACATENINTCFCOMPLEXASSEMBLY	0.00176543	0.00098	0.0252053
GOCC_SARCOPLASM	0.00176634	0.00162	0.036666
GOBP_NEGATIVEREGULATIONOFCELLPROJECTIONORGANIZATION	0.00179854	0.00194	0.0416854
GOBP_CARDIACSEPTUMMORPHOGENESIS	0.00180727	0.00183	0.0400829
GOMF_VOLTAGEGATEDPOTASSIUMCHANNELACTIVITY	0.0018297	0.00247	0.0495216
GOBP_VIRALGENOMEREPLICATION	0.00186011	0.00109	0.0274793
GOBP_MYELOIDCELLDEVELOPMENT	0.00188032	0.00186	0.0404788
GOBP_MUSCLECELLAPOPTOTICPROCESS	0.00189275	0.00244	0.0490166
GOBP_PLATELETDERIVEDGROWTHFACTORRECEPTORSIGNALINGPATHWAY	0.00191776	0.00208	0.0434421
GOBP_RENALSYSTEMPROCESS	0.00193437	0.00084	0.022107
GOBP_ACTINFILAMENTREORGANIZATION	0.00194652	0.0013	0.0312276
GOCC_AXOLEMMA	0.00197805	0.0006	0.0167885
GOBP_HEPARANSULFATEPROTEOGLYCANMETABOLICPROCESS	0.00201325	0.00178	0.039326
GOCC_CYTOPLASMICSIDEOFENDOPLASMICRETICULUMMEMBRANE	0.00203148	0.00209	0.0434421
GOMF_NFKAPPABBINDING	0.00203397	0.00226	0.0465953
GOBP_REGULATIONOFTRANSCRIPTIONINITIATIONFROMRNAPOLYMERASEIIPROMOTER	0.00205775	0.00203	0.0428065
GOBP_ACTIVATIONOFPROTEINKINASEAACTIVITY	0.00207397	0.0017	0.0378046
GOCC_RNAPOLYMERASEIITRANSCRIPTIONREGULATORCOMPLEX	0.00207408	0.0023	0.0471338
GOMF_BETACATENINBINDING	0.00207925	0.00214	0.0443006
GOBP_EYEMORPHOGENESIS	0.00208367	0.00135	0.0320507
GOBP_POSITIVEREGULATIONOFDNATEMPLATEDTRANSCRIPTIONINITIATION	0.00209674	0.00234	0.0475707
GOBP_RESPONSETOKETONE	0.00215495	0.00138	0.0324603
GOBP_POSITIVEREGULATIONOFPRIMIRNATRANSCRIPTIONBYRNAPOLYMERASEII	0.00224999	0.00128	0.0311141
GOBP_RNADESTABILIZATION	0.00266645	0.00137	0.0322997
GOBP_ACTIVATIONOFADENYLATECYCLASEACTIVITY	0.00268861	0.0013	0.0312276
GOBP_NEGATIVEREGULATIONOFCYCLINDEPENDENTPROTEINKINASEACTIVITY	0.00273983	0.00082	0.0216927
GOBP_REGULATIONOFLIPID_STORAGE	0.0028662	0.00142	0.0330954
GOMF_HORMONERECEPTORBINDING	0.00309834	0.00194	0.0416854
GOBP_CELLULARGLUCOSEHOMEOSTASIS	0.00318006	0.00205	0.0431389
GOMF_MRNA3UTRBINDING	0.0032616	0.00194	0.0416854
GOMF_DNABINDINGBENDING	0.00333268	0.0013	0.0312276
GOBP_ACYLGLYCEROLHOMEOSTASIS	0.00346061	0.00229	0.0470235
GOBP_REGULATIONOFLAMELLIPODIUMMORPHOGENESIS	0.00348455	0.00111	0.0279144
GOMF_NUCLEARHORMONERECEPTORBINDING	0.00354828	0.00151	0.0347949
GOBP_RESPONSETONUTRIENT	0.00400145	0.00142	0.0330954
GOBP_CAMPBIOSYNTHETICPROCESS	0.00426873	0.00209	0.0434421
GOBP_RESPONSETOTESTOSTERONE	0.00440068	0.00231	0.047149
GOBP_LIVERMORPHOGENESIS	0.00444102	0.00235	0.047584

## Sheet: Supplementary Table 2
Supplementary Table 2(a). Significant gene sets associated with Coronavirus Disease 2019 in i-GSEA4GWAS
MSigDB canonical pathways in curated gene sets
Gene Set Name	Gene Set P Value	Gene Set FDR	Significant gene number	Selected gene number	All gene number
KEGG_GLYCOSPHINGOLIPID_BIOSYNTHESIS_GLOBO_SERIES	< 0.001	0	7	12	14
REACTOME_DOWNREGULATION_OF_ERBB2_ERBB3_SIGNALING	< 0.001	0	4	10	13
REACTOME_CHEMOKINE_RECEPTORS_BIND_CHEMOKINES	< 0.001	0	12	31	58
REACTOME_ACTIVATION_OF_THE_TFAP2_AP_2_FAMILY_OF_TRANSCRIPTION_FACTORS	< 0.001	0.0015	5	10	12
REACTOME_TFAP2_AP_2_FAMILY_REGULATES_TRANSCRIPTION_OF_GROWTH_FACTORS_AND_THEIR_RECEPTORS	< 0.001	0.003	5	11	15
REACTOME_INCRETIN_SYNTHESIS_SECRETION_AND_INACTIVATION	< 0.001	0.00366667	6	12	23
WP_GLOBO_SPHINGOLIPID_METABOLISM	< 0.001	0.00628571	8	19	21
REACTOME_REGULATION_OF_IFNA_SIGNALING	< 0.001	0.008	5	14	26
WP_CELLTYPE_DEPENDENT_SELECTIVITY_OF_CCK2R_SIGNALING	< 0.001	0.00833333	6	11	13
PID_ATR_PATHWAY	< 0.001	0.008375	7	25	39
WP_CELL_MIGRATION_AND_INVASION_THROUGH_P75NTR	< 0.001	0.0201818	9	26	31
PID_ERBB_NETWORK_PATHWAY	< 0.001	0.0251667	6	14	15
REACTOME_CS_DS_DEGRADATION	0.001	0.028	3	11	14
REACTOME_INTERFERON_ALPHA_BETA_SIGNALING	< 0.001	0.0286667	11	44	73
WP_GANGLIO_SPHINGOLIPID_METABOLISM	0.002	0.0288125	3	10	13
REACTOME_SIGNAL_REGULATORY_PROTEIN_FAMILY_INTERACTIONS	< 0.001	0.0302143	4	11	16
REACTOME_GLUTAMATE_NEUROTRANSMITTER_RELEASE_CYCLE	< 0.001	0.0315	6	16	24
REACTOME_NA_CL_DEPENDENT_NEUROTRANSMITTER_TRANSPORTERS	< 0.001	0.0315263	6	17	19
REACTOME_TRANSCRIPTIONAL_REGULATION_BY_THE_AP_2_TFAP2_FAMILY_OF_TRANSCRIPTION_FACTORS	< 0.001	0.0317	9	31	38
WP_PEPTIDE_GPCRS	< 0.001	0.0318824	13	51	75
REACTOME_PD_1_SIGNALING	< 0.001	0.0477619	7	14	28
Gene ontology gene set
Gene Set Name	Gene Set P Value	Gene Set FDR	Significant gene number	Selected gene number	All gene number
GOMF_G_PROTEIN_COUPLED_CHEMOATTRACTANT_RECEPTOR_ACTIVITY	< 0.001	0	7	13	26
GOMF_C_C_CHEMOKINE_BINDING	< 0.001	0	7	11	24
GOMF_CALCIUM_ACTIVATED_POTASSIUM_CHANNEL_ACTIVITY	< 0.001	0.0106	5	10	12
GOBP_RIBOSOMAL_LARGE_SUBUNIT_BIOGENESIS	< 0.001	0.01125	6	37	72
GOMF_SINGLE_STRANDED_DNA_HELICASE_ACTIVITY	0.001	0.0123333	3	14	19
GOBP_TRANSCRIPTION_ELONGATION_FROM_RNA_POLYMERASE_I_PROMOTER	0.002	0.0137143	5	17	30
GOBP_REGULATION_OF_URINE_VOLUME	< 0.001	0.014	4	14	21
GOBP_REGULATION_OF_POSTSYNAPTIC_NEUROTRANSMITTER_RECEPTOR_ACTIVITY	< 0.001	0.0203333	5	11	16
GOMF_MODIFIED_AMINO_ACID_TRANSMEMBRANE_TRANSPORTER_ACTIVITY	< 0.001	0.0214545	7	17	21
GOBP_REGULATION_OF_DENDRITE_EXTENSION	< 0.001	0.02225	10	21	27
GOCC_MHC_CLASS_II_PROTEIN_COMPLEX	< 0.001	0.0225	6	12	16
GOMF_CALCIUM_ACTIVATED_CATION_CHANNEL_ACTIVITY	< 0.001	0.0228889	8	20	25
GOBP_REGULATION_OF_NUCLEASE_ACTIVITY	< 0.001	0.0229286	3	11	22
GOBP_NEGATIVE_REGULATION_OF_RHO_PROTEIN_SIGNAL_TRANSDUCTION	< 0.001	0.023	6	12	21
GOCC_DNA_HELICASE_COMPLEX	< 0.001	0.0231765	3	10	15
GOMF_ACETYLGALACTOSAMINYLTRANSFERASE_ACTIVITY	< 0.001	0.023375	10	25	47
GOBP_MRNA_TRANSCRIPTION	< 0.001	0.0237692	4	11	15
GOBP_RESPONSE_TO_CHEMOKINE	< 0.001	0.024	14	51	96
GOBP_KINETOCHORE_ORGANIZATION	< 0.001	0.0303	4	10	22
GOMF_SEMAPHORIN_RECEPTOR_ACTIVITY	< 0.001	0.0316842	5	10	12
GOMF_CHEMOKINE_BINDING	< 0.001	0.0355	7	18	33
GOBP_CHONDROITIN_SULFATE_CATABOLIC_PROCESS	0.001	0.0365238	3	11	14
GOBP_VENTRICULAR_CARDIAC_MUSCLE_CELL_DIFFERENTIATION	< 0.001	0.0464783	5	10	12
Supplementary Table 2(b). Significant gene sets associated with Coronavirus Disease 2019 in PASCAL
MSigDB canonical pathways in curated gene sets
GS	chi2Pvalue	empPvalue	DB	FDR
REACTOME_OLINKEDGLYCOSYLATION	1.00054e-10	0	MSig.c2.cp	0
REACTOME_DISEASESASSOCIATEDWITHOGLYCOSYLATIONOFPROTEINS	4.19559e-07	5.4e-06	MSig.c2.cp	0.00362824
REACTOME_MUSCLECONTRACTION	8.51872e-07	7.7e-06	MSig.c2.cp	0.00362824
REACTOME_DISEASESOFGLYCOSYLATION	1.24767e-06	3.3e-06	MSig.c2.cp	0.00362824
WP_CALCIUMREGULATIONINTHECARDIACCELL	1.28159e-06	6.4e-06	MSig.c2.cp	0.00362824
WP_GLOBOSPHINGOLIPIDMETABOLISM	5.89349e-06	1.03e-05	MSig.c2.cp	0.00404447
REACTOME_PROTEINPROTEININTERACTIONSATSYNAPSES	1.51644e-06	1.23e-05	MSig.c2.cp	0.00413983
REACTOME_RAC1GTPASECYCLE	2.56132e-06	2.64e-05	MSig.c2.cp	0.0077748
REACTOME_CARDIACCONDUCTION	4.06143e-06	2.97e-05	MSig.c2.cp	0.0077748
REACTOME_NACLDEPENDENTNEUROTRANSMITTERTRANSPORTERS	0.000175763	6.2e-05	MSig.c2.cp	0.0106805
KEGG_CALCIUMSIGNALINGPATHWAY	3.62572e-05	6.5e-05	MSig.c2.cp	0.0106805
REACTOME_OGLYCOSYLATIONOFTSRDOMAINCONTAININGPROTEINS	1.08804e-05	6.6e-05	MSig.c2.cp	0.0106805
WP_PATHWAYSREGULATINGHIPPOSIGNALING	0.00011307	6e-05	MSig.c2.cp	0.0106805
KEGG_VASCULARSMOOTHMUSCLECONTRACTION	7.95412e-06	5.2e-05	MSig.c2.cp	0.0106805
REACTOME_OLINKEDGLYCOSYLATIONOFMUCINS	7.47822e-06	6.8e-05	MSig.c2.cp	0.0106805
REACTOME_DEGRADATIONOFTHEEXTRACELLULARMATRIX	2.74583e-05	8.1e-05	MSig.c2.cp	0.0116414
NABAECMAFFILIATED	6.68168e-05	8.4e-05	MSig.c2.cp	0.0116414
REACTOME_CELLCELLCOMMUNICATION	4.499e-05	9.3e-05	MSig.c2.cp	0.0121727
REACTOME_AMINOACIDTRANSPORTACROSSTHEPLASMAMEMBRANE	0.00017125	0.000106	MSig.c2.cp	0.013144
WP_ARRHYTHMOGENICRIGHTVENTRICULARCARDIOMYOPATHY	2.63644e-05	0.000116	MSig.c2.cp	0.0136648
KEGG_ARRHYTHMOGENICRIGHTVENTRICULARCARDIOMYOPATHYARVC	2.63341e-05	0.000135	MSig.c2.cp	0.014136
REACTOME_NEUREXINSANDNEUROLIGINS	5.39362e-06	0.000134	MSig.c2.cp	0.014136
WP_REGULATORYCIRCUITSOFTHESTAT3SIGNALINGPATHWAY	0.000124239	0.000138	MSig.c2.cp	0.014136
KEGG_GLYCOSPHINGOLIPIDBIOSYNTHESISLACTOANDNEOLACTOSERIES	0.000521216	0.000147	MSig.c2.cp	0.0144305
WP_GPROTEINSIGNALINGPATHWAYS	5.11828e-05	0.000166	MSig.c2.cp	0.0156438
WP_DISRUPTIONOFPOSTSYNAPTICSIGNALLINGBYCNV	9.15185e-06	0.000179	MSig.c2.cp	0.0162202
REACTOME_CDC42GTPASECYCLE	4.10197e-05	0.000191	MSig.c2.cp	0.0166665
REACTOME_POTASSIUMCHANNELS	4.15707e-05	0.000213	MSig.c2.cp	0.0173857
REACTOME_CELLJUNCTIONORGANIZATION	0.000225605	0.000214	MSig.c2.cp	0.0173857
REACTOME_CELLCELLJUNCTIONORGANIZATION	0.000312211	0.000309	MSig.c2.cp	0.0242668
KEGG_AXONGUIDANCE	0.000111485	0.000337	MSig.c2.cp	0.0248116
WP_MYOMETRIALRELAXATIONANDCONTRACTIONPATHWAYS	0.000116182	0.000328	MSig.c2.cp	0.0248116
REACTOME_RHOAGTPASECYCLE	0.000185506	0.000368	MSig.c2.cp	0.026273
REACTOME_INTERFERONGAMMASIGNALING	0.000356302	0.000418	MSig.c2.cp	0.0289649
KEGG_OGLYCANBIOSYNTHESIS	6.68513e-05	0.000525	MSig.c2.cp	0.0343583
REACTOME_COLLAGENFORMATION	0.000239895	0.00052	MSig.c2.cp	0.0343583
REACTOME_TRANSPORTOFINORGANICCATIONSANIONSANDAMINOACIDSOLIGOPEPTIDES	0.0011626	0.00062	MSig.c2.cp	0.0394789
REACTOME_COLLAGENBIOSYNTHESISANDMODIFYINGENZYMES	0.000486994	0.00079	MSig.c2.cp	0.04898
Gene Ontology in ontology gene sets
GS	chi2Pvalue	empPvalue	DB	FDR
GOBP_SYNAPSEASSEMBLY	2.21078e-10	0	MSig.c5.go	0
GOBP_HOMOPHILICCELLADHESIONVIAPLASMAMEMBRANEADHESIONMOLECULES	3.7158e-10	0	MSig.c5.go	0
GOCC_ADHERENSJUNCTION	5.52727e-09	0	MSig.c5.go	0
GOCC_ANCHOREDCOMPONENTOFMEMBRANE	6.05679e-08	0	MSig.c5.go	0
GOMF_ACETYLGALACTOSAMINYLTRANSFERASEACTIVITY	9.89047e-08	2e-07	MSig.c5.go	0.00025312
GOBP_CARDIACCONDUCTION	2.05349e-08	9e-07	MSig.c5.go	0.000791
GOBP_SENSORYPERCEPTIONOFMECHANICALSTIMULUS	4.29047e-08	1e-06	MSig.c5.go	0.000791
GOCC_INTRINSICCOMPONENTOFSYNAPTICMEMBRANE	8.92862e-08	9e-07	MSig.c5.go	0.000791
GOBP_CALCIUMMEDIATEDSIGNALING	2.95243e-07	1.3e-06	MSig.c5.go	0.000914044
GOBP_REGULATIONOFAXONOGENESIS	1.88759e-07	1.7e-06	MSig.c5.go	0.00107576
GOMF_UDPGLYCOSYLTRANSFERASEACTIVITY	3.16904e-06	3.3e-06	MSig.c5.go	0.0018984
GOBP_REGULATIONOFCATIONCHANNELACTIVITY	2.25928e-07	3.8e-06	MSig.c5.go	0.00200387
GOBP_REGULATIONOFSYNAPSEASSEMBLY	3.6545e-06	5.5e-06	MSig.c5.go	0.00267723
GOBP_REGULATIONOFCELLJUNCTIONASSEMBLY	7.03432e-06	7.1e-06	MSig.c5.go	0.00299525
GOMF_EXTRACELLULARMATRIXSTRUCTURALCONSTITUENT	1.08132e-06	7.1e-06	MSig.c5.go	0.00299525
GOBP_NEGATIVEREGULATIONOFCELLPROJECTIONORGANIZATION	6.75722e-06	8.2e-06	MSig.c5.go	0.0032431
GOMF_VOLTAGEGATEDIONCHANNELACTIVITY	1.33334e-06	9.7e-06	MSig.c5.go	0.00358587
GOMF_TRANSMEMBRANERECEPTORPROTEINPHOSPHATASEACTIVITY	1.69933e-06	1.02e-05	MSig.c5.go	0.00358587
GOBP_REGULATIONOFNEUROTRANSMITTERRECEPTORACTIVITY	9.74126e-07	1.21e-05	MSig.c5.go	0.00402994
GOMF_CALCIUMIONTRANSMEMBRANETRANSPORTERACTIVITY	1.87359e-06	1.3e-05	MSig.c5.go	0.0041132
GOCC_MAINAXON	1.49731e-06	1.92e-05	MSig.c5.go	0.00541677
GOBP_ACTIONPOTENTIAL	2.0441e-06	2.04e-05	MSig.c5.go	0.00541677
GOMF_PHOSPHATASEBINDING	3.22058e-06	2.07e-05	MSig.c5.go	0.00541677
GOCC_GOLGISTACK	2.25149e-05	2e-05	MSig.c5.go	0.00541677
GOBP_NEURONMIGRATION	1.22824e-06	2.14e-05	MSig.c5.go	0.00541677
GOBP_CALCIUMIONTRANSPORTINTOCYTOSOL	1.06312e-05	2.68e-05	MSig.c5.go	0.00652271
GOCC_GOLGILUMEN	5.51396e-05	3.43e-05	MSig.c5.go	0.00723501
GOBP_REGULATIONOFSIGNALINGRECEPTORACTIVITY	9.65237e-06	3.23e-05	MSig.c5.go	0.00723501
GOBP_NEGATIVEREGULATIONOFAXONOGENESIS	6.40639e-06	3.39e-05	MSig.c5.go	0.00723501
GOCC_POTASSIUMCHANNELCOMPLEX	1.62565e-06	3.42e-05	MSig.c5.go	0.00723501
GOBP_DENDRITEMORPHOGENESIS	2.06269e-05	3.71e-05	MSig.c5.go	0.00757319
GOCC_POSTSYNAPTICSPECIALIZATIONMEMBRANE	4.04942e-06	4.45e-05	MSig.c5.go	0.00879987
GOBP_AMINOACIDTRANSPORT	0.000183731	4.65e-05	MSig.c5.go	0.00891673
GOMF_VOLTAGEGATEDCATIONCHANNELACTIVITY	8.85462e-06	5.3e-05	MSig.c5.go	0.0095824
GOBP_NEUROTRANSMITTERSECRETION	6.5548e-06	5.2e-05	MSig.c5.go	0.0095824
GOCC_POSTSYNAPTICDENSITYMEMBRANE	7.61876e-06	5.8e-05	MSig.c5.go	0.00982505
GOMF_CALMODULINBINDING	2.67565e-05	5.87e-05	MSig.c5.go	0.00982505
GOCC_EXTRINSICCOMPONENTOFPLASMAMEMBRANE	4.60337e-05	5.9e-05	MSig.c5.go	0.00982505
GOCC_GOLGICISTERNA	7.30102e-05	6.3e-05	MSig.c5.go	0.0102222
GOBP_CYTOSOLICCALCIUMIONTRANSPORT	3.3855e-05	6.7e-05	MSig.c5.go	0.0105994
GOCC_GOLGICISTERNAMEMBRANE	0.000118089	6.9e-05	MSig.c5.go	0.0106496
GOBP_NEGATIVEREGULATIONOFNEURONPROJECTIONDEVELOPMENT	2.29064e-05	8.1e-05	MSig.c5.go	0.012204
GOMF_AMINOACIDSODIUMSYMPORTERACTIVITY	0.000462618	8.6e-05	MSig.c5.go	0.0122341
GOCC_SCHAFFERCOLLATERALCA1SYNAPSE	3.13137e-05	8.7e-05	MSig.c5.go	0.0122341
GOMF_AMINOACIDCATIONSYMPORTERACTIVITY	0.000446354	8.5e-05	MSig.c5.go	0.0122341
GOBP_SODIUMIONTRANSMEMBRANETRANSPORT	0.000181594	0.0001	MSig.c5.go	0.0134638
GOBP_SYNAPTICMEMBRANEADHESION	8.05713e-05	9.8e-05	MSig.c5.go	0.0134638
GOBP_REGULATIONOFPROTEINLOCALIZATIONTOCELLPERIPHERY	0.000262059	0.000112	MSig.c5.go	0.0136112
GOMF_TRANSFERASEACTIVITYTRANSFERRINGHEXOSYLGROUPS	0.000126833	0.000108	MSig.c5.go	0.0136112
GOCC_SYNAPTICVESICLEMEMBRANE	4.29115e-05	0.000107	MSig.c5.go	0.0136112
GOMF_ORGANICACIDSODIUMSYMPORTERACTIVITY	0.000359176	0.000113	MSig.c5.go	0.0136112
GOBP_PROTEINOLINKEDGLYCOSYLATION	2.16253e-05	0.000114	MSig.c5.go	0.0136112
GOBP_PROTEINLOCALIZATIONTOSYNAPSE	3.00464e-05	0.000108	MSig.c5.go	0.0136112
GOCC_PRESYNAPTICMEMBRANE	4.11265e-05	0.000122	MSig.c5.go	0.0142966
GOBP_ADULTBEHAVIOR	3.27657e-05	0.000129	MSig.c5.go	0.014577
GOBP_NEUTRALAMINOACIDTRANSPORT	0.0006403	0.000128	MSig.c5.go	0.014577
GOCC_INTRINSICCOMPONENTOFPOSTSYNAPTICSPECIALIZATIONMEMBRANE	9.46255e-06	0.000141	MSig.c5.go	0.0156535
GOBP_POSTSYNAPSEORGANIZATION	6.67308e-05	0.000144	MSig.c5.go	0.0157109
GOMF_CHANNELREGULATORACTIVITY	4.14801e-05	0.000152	MSig.c5.go	0.016272
GOCC_CATENINCOMPLEX	0.000223373	0.000158	MSig.c5.go	0.016272
GOCC_SARCOLEMMA	5.69999e-05	0.000161	MSig.c5.go	0.016272
GOMF_ORGANICANIONTRANSMEMBRANETRANSPORTERACTIVITY	0.000287229	0.000159	MSig.c5.go	0.016272
GOBP_REGULATIONOFCELLSIZE	3.6312e-05	0.000162	MSig.c5.go	0.016272
GOBP_GLYCINETRANSPORT	0.00111809	0.000177	MSig.c5.go	0.0173784
GOBP_AMINOACIDIMPORT	0.000759691	0.000184	MSig.c5.go	0.0173784
GOBP_PROLINETRANSMEMBRANETRANSPORT	0.000816875	0.000179	MSig.c5.go	0.0173784
GOMF_NEUTRALAMINOACIDTRANSMEMBRANETRANSPORTERACTIVITY	0.000867223	0.000182	MSig.c5.go	0.0173784
GOCC_NEURONSPINE	7.29138e-05	0.000201	MSig.c5.go	0.0184337
GOBP_REGULATIONOFNERVOUSSYSTEMPROCESS	6.07277e-05	0.000201	MSig.c5.go	0.0184337
GOBP_CARDIACMUSCLECELLCONTRACTION	2.42474e-05	0.000209	MSig.c5.go	0.0184567
GOMF_ORGANICACIDTRANSMEMBRANETRANSPORTERACTIVITY	0.000577819	0.00021	MSig.c5.go	0.0184567
GOCC_INTRINSICCOMPONENTOFPRESYNAPTICMEMBRANE	0.000166354	0.00021	MSig.c5.go	0.0184567
GOBP_PROLINETRANSPORT	0.00102331	0.000215	MSig.c5.go	0.0186373
GOMF_TRANSMEMBRANERECEPTORPROTEINKINASEACTIVITY	3.72568e-05	0.000224	MSig.c5.go	0.019155
GOCC_GABAERGICSYNAPSE	0.000164113	0.000259	MSig.c5.go	0.0204683
GOBP_VASCULARTRANSPORT	0.000458613	0.000262	MSig.c5.go	0.0204683
GOBP_NEURONCELLCELLADHESION	2.3397e-05	0.000254	MSig.c5.go	0.0204683
GOBP_PROTEINLOCALIZATIONTOCELLJUNCTION	7.38265e-05	0.000253	MSig.c5.go	0.0204683
GOBP_EXCITATORYSYNAPSEASSEMBLY	7.36935e-05	0.000254	MSig.c5.go	0.0204683
GOMF_POLYPEPTIDENACETYLGALACTOSAMINYLTRANSFERASEACTIVITY	3.40375e-05	0.000251	MSig.c5.go	0.0204683
GOMF_IONCHANNELREGULATORACTIVITY	6.65864e-05	0.000262	MSig.c5.go	0.0204683
GOBP_VOCALIZATIONBEHAVIOR	2.94505e-05	0.000273	MSig.c5.go	0.0206413
GOMF_PROTEINTYROSINEKINASEACTIVITY	8.7021e-05	0.000274	MSig.c5.go	0.0206413
GOMF_POTASSIUMIONTRANSMEMBRANETRANSPORTERACTIVITY	3.14688e-05	0.000274	MSig.c5.go	0.0206413
GOBP_POSTSYNAPSEASSEMBLY	8.1131e-05	0.000289	MSig.c5.go	0.0215152
GOBP_POSITIVEREGULATIONOFSYNAPSEASSEMBLY	0.000786357	0.000297	MSig.c5.go	0.0216025
GOBP_REGULATIONOFEXTENTOFCELLGROWTH	4.04231e-05	0.000295	MSig.c5.go	0.0216025
GOCC_INTRINSICCOMPONENTOFPOSTSYNAPTICDENSITYMEMBRANE	5.46822e-05	0.000307	MSig.c5.go	0.0220761
GOMF_MODIFIEDAMINOACIDTRANSMEMBRANETRANSPORTERACTIVITY	0.00171879	0.000312	MSig.c5.go	0.0221836
GOBP_RESPONSETOINTERFERONGAMMA	0.000253896	0.000332	MSig.c5.go	0.0230868
GOCC_CALCIUMCHANNELCOMPLEX	3.32248e-05	0.00033	MSig.c5.go	0.0230868
GOBP_RETINADEVELOPMENTINCAMERATYPEEYE	0.000432747	0.000354	MSig.c5.go	0.0242462
GOBP_LOCOMOTORYBEHAVIOR	8.98224e-05	0.000364	MSig.c5.go	0.0242462
GOBP_CARDIACMUSCLECONTRACTION	3.31704e-05	0.000364	MSig.c5.go	0.0242462
GOMF_PROTEINPHOSPHATASEBINDING	6.89835e-05	0.000363	MSig.c5.go	0.0242462
GOMF_SODIUMIONTRANSMEMBRANETRANSPORTERACTIVITY	0.00198605	0.000397	MSig.c5.go	0.0258991
GOMF_LAMINOACIDTRANSMEMBRANETRANSPORTERACTIVITY	0.00136406	0.000397	MSig.c5.go	0.0258991
GOMF_AMINOACIDTRANSMEMBRANETRANSPORTERACTIVITY	0.00176163	0.000412	MSig.c5.go	0.0266034
GOBP_STRIATEDMUSCLECONTRACTION	3.95085e-05	0.000423	MSig.c5.go	0.026894
GOBP_REGULATIONOFAMPARECEPTORACTIVITY	4.65628e-05	0.000425	MSig.c5.go	0.026894
GOBP_POSTSYNAPTICSPECIALIZATIONASSEMBLY	0.000175507	0.000474	MSig.c5.go	0.0296977
GOBP_NEURONRECOGNITION	0.000192847	0.000484	MSig.c5.go	0.0298583
GOCC_ANCHOREDCOMPONENTOFPLASMAMEMBRANE	0.000474881	0.000486	MSig.c5.go	0.0298583
GOMF_TRANSMEMBRANERECEPTORPROTEINTYROSINEKINASEACTIVITY	0.000148376	0.00052	MSig.c5.go	0.031043
GOBP_ACTINMEDIATEDCELLCONTRACTION	0.000104175	0.00052	MSig.c5.go	0.031043
GOCC_INTRINSICCOMPONENTOFPOSTSYNAPTICMEMBRANE	0.000116365	0.000512	MSig.c5.go	0.031043
GOBP_HINDBRAINDEVELOPMENT	0.000180336	0.00053	MSig.c5.go	0.0313443
GOCC_CLUSTEROFACTINBASEDCELLPROJECTIONS	0.000205607	0.00056	MSig.c5.go	0.0325108
GOBP_REGULATIONOFSYNAPTICTRANSMISSIONGLUTAMATERGIC	8.85363e-05	0.000556	MSig.c5.go	0.0325108
GOBP_SYNAPTICTRANSMISSIONGLUTAMATERGIC	9.50173e-05	0.00057	MSig.c5.go	0.0327905
GOBP_CARDIACMUSCLECELLACTIONPOTENTIALINVOLVEDINCONTRACTION	6.95045e-05	0.00058	MSig.c5.go	0.0330652
GOMF_QUATERNARYAMMONIUMGROUPTRANSMEMBRANETRANSPORTERACTIVITY	0.00458969	0.00059	MSig.c5.go	0.033335
GOCC_IBAND	0.000155514	0.0006	MSig.c5.go	0.0336
GOBP_QUATERNARYAMMONIUMGROUPTRANSPORT	0.00459061	0.00061	MSig.c5.go	0.0336952
GOBP_REGULATIONOFACTIONPOTENTIAL	0.000166041	0.000623	MSig.c5.go	0.0336952
GOBP_POSITIVEREGULATIONOFSYNAPTICTRANSMISSIONGLUTAMATERGIC	9.9867e-05	0.00062	MSig.c5.go	0.0336952
GOBP_CARDIACMUSCLECELLACTIONPOTENTIAL	0.000106409	0.00062	MSig.c5.go	0.0336952
GOBP_HETEROPHILICCELLCELLADHESIONVIAPLASMAMEMBRANECELLADHESIONMOLECULES	0.000508853	0.00067	MSig.c5.go	0.0359302
GOBP_PRESYNAPSEORGANIZATION	0.000969473	0.00068	MSig.c5.go	0.03616
GOBP_REGULATIONOFHEARTRATEBYCARDIACCONDUCTION	0.000117094	0.0007	MSig.c5.go	0.0369133
GOBP_INTERFERONGAMMAMEDIATEDSIGNALINGPATHWAY	0.000410536	0.00071	MSig.c5.go	0.0371312
GOBP_REGULATIONOFPROTEINLOCALIZATIONTOMEMBRANE	0.00445637	0.00072	MSig.c5.go	0.0373456
GOBP_REGULATIONOFHEARTRATE	0.000137778	0.00074	MSig.c5.go	0.0377639
GOBP_VESICLEMEDIATEDTRANSPORTINSYNAPSE	0.000245256	0.00074	MSig.c5.go	0.0377639
GOBP_ACTINFILAMENTBASEDMOVEMENT	0.000271614	0.00076	MSig.c5.go	0.0384742
GOMF_LOWDENSITYLIPOPROTEINPARTICLEBINDING	0.000844022	0.00079	MSig.c5.go	0.0396756
GOBP_LOCALIZATIONWITHINMEMBRANE	0.00095551	0.00081	MSig.c5.go	0.0399151
GOMF_POTASSIUMCHANNELACTIVITY	0.000165556	0.00081	MSig.c5.go	0.0399151
GOBP_PLATELETACTIVATION	0.000443031	0.00082	MSig.c5.go	0.0399151
GOCC_PLASMAMEMBRANERAFT	0.00123501	0.00082	MSig.c5.go	0.0399151
GOBP_MODIFIEDAMINOACIDTRANSPORT	0.00562602	0.00084	MSig.c5.go	0.0405765
GOBP_DENDRITESELFAVOIDANCE	0.000216106	0.00085	MSig.c5.go	0.0407485
GOBP_REGULATIONOFSYNAPTICPLASTICITY	0.000444679	0.00087	MSig.c5.go	0.0413937
GOBP_SEQUESTERINGOFCALCIUMION	0.000601084	0.0009	MSig.c5.go	0.0425015
GOBP_CENTRALNERVOUSSYSTEMNEURONDIFFERENTIATION	0.000469995	0.00092	MSig.c5.go	0.0431241
GOCC_COLLAGENTRIMER	0.000465398	0.00097	MSig.c5.go	0.0441594
GOBP_REGULATIONOFPRESYNAPSEORGANIZATION	0.00135883	0.00095	MSig.c5.go	0.0441594
GOBP_RHOPROTEINSIGNALTRANSDUCTION	0.000854532	0.00097	MSig.c5.go	0.0441594
GOBP_RETINALGANGLIONCELLAXONGUIDANCE	0.00105117	0.00097	MSig.c5.go	0.0441594
GOBP_VENTRICULARCARDIACMUSCLECELLACTIONPOTENTIAL	0.000146807	0.001	MSig.c5.go	0.0448794
GOBP_LALPHAAMINOACIDTRANSMEMBRANETRANSPORT	0.00522863	0.001	MSig.c5.go	0.0448794
GOMF_METALLOPEPTIDASEACTIVITY	0.000263759	0.00101	MSig.c5.go	0.045009
GOCC_CAVEOLA	0.00153013	0.00104	MSig.c5.go	0.0457022
GOBP_REGULATIONOFCARDIACMUSCLECONTRACTION	0.000153906	0.00104	MSig.c5.go	0.0457022
GOBP_CELLCOMMUNICATIONINVOLVEDINCARDIACCONDUCTION	0.000170943	0.00108	MSig.c5.go	0.0469219
GOBP_REGULATIONOFRECEPTORSIGNALINGPATHWAYVIASTAT	0.00449342	0.00109	MSig.c5.go	0.0469219
GOCC_LEADINGEDGEMEMBRANE	0.00127486	0.00109	MSig.c5.go	0.0469219
GOBP_POSITIVEREGULATIONOFCELLJUNCTIONASSEMBLY	0.00205936	0.00111	MSig.c5.go	0.04746
GOMF_GROWTHFACTORBINDING	0.000541247	0.00112	MSig.c5.go	0.0475662
GOBP_NEGATIVEREGULATIONOFRECEPTORSIGNALINGPATHWAYVIASTAT	0.00239054	0.00114	MSig.c5.go	0.0480928
GOMF_CELLADHESIONMEDIATORACTIVITY	0.000195417	0.00116	MSig.c5.go	0.0482926
GOBP_POSTSYNAPTICSPECIALIZATIONORGANIZATION	0.000927574	0.00116	MSig.c5.go	0.0482926

## Sheet: Supplementary Table 3
Supplementary Table 3. Significant gene sets in T2D and COVID-19 (a) i-GSEA4GWAS (b) PASCAL
Supplementary Table 3(a)
Canonical pathway	FDR_COVID19	FDR_T2D	Significant genes shared
REACTOME_TFAP2_AP_2_FAMILY_REGULATES_TRANSCRIPTION_OF_GROWTH_FACTORS_AND_THEIR_RECEPTORS	0.003	0.00253448	TFAP2B (rs2817419 for COVID-19 and rs72892910 for T2D)
Gene Ontology	FDR_COVID19	FDR_T2D	Significant genes shared
GOMF G PROTEIN COUPLED CHEMOATTRACTANT RECEPTOR ACTIVITY	0	0.00047482	CCR2 (rs3918355 for COVID-19 and rs762790 for T2D),CCR3 (rs11718385 for COVID-19 and rs73833032 for T2D)
GOMF CHEMOKINE BINDING	0.0355	0.00692095	CCR2 (rs3918355 for COVID-19 and rs762790 for T2D),CCR3 (rs11718385 for COVID-19 and rs73833032 for T2D)
GOBP_VENTRICULAR_CARDIAC_MUSCLE_CELL_DIFFERENTIATION	0.0464783	0.000135922	PROX1(rs446175 for COVID-19 and rs340874 for T2D) and RARB (rs4521188 for COVID-19 and rs1681551 for T2D)
Supplementary Table 3(b)
Canonical Pathway
GS	chi2Pvalue_COVID19	empPvalue_COVID19	DB_COVID19	FDR_COVID19	chi2Pvalue_T2D	empPvalue_T2D	FDR_T2D	DB_T2D	Genes overlapped (Genes p-value ≤ 1e-4)
REACTOME_MUSCLE_CONTRACTION	8.52e-07	7.7e-06	MSig.c2.cp	0.00362824	0.000163644	0.00055	0.0320296	MSig.c2.cp	KCNIP4, WWTR1
WP_CALCIUM_REGULATION_IN_THE_CARDIAC_CELL	1.28e-06	6.4e-06	MSig.c2.cp	0.00362824	0.000134906	0.000185	0.0163809	MSig.c2.cp	PRKCR, RGS7
WP_ARRHYTHMOGENIC_RIGHT_VENTRICULAR_CARDIOMYOPATHY	2.64e-05	0.000116	MSig.c2.cp	0.0136648	0.000241794	0.000238	0.0187956	MSig.c2.cp	CTNNA2, CTNNA3
KEGG_ARRHYTHMOGENIC_RIGHT_VENTRICULAR_CARDIOMYOPATHY_ARVC	2.63e-05	0.000135	MSig.c2.cp	0.014136	0.000241794	0.000235	0.0187956	MSig.c2.cp	CTNNA2, CTNNA3
WP_MYOMETRIAL_RELAXATION_AND_CONTRACTION_PATHWAYS	0.000116182	0.000328	MSig.c2.cp	0.0248116	0.000590374	0.00082	0.041311	MSig.c2.cp	PRKCR,RGS7,PLCG2
Gene Ontology
GS	chi2Pvalue_COVID19	empPvalue_COVID19	DB_COVID19	FDR_COVID19	chi2Pvalue_T2D	empPvalue_T2D	FDR_T2D	DB_T2D	Genes overlapped (Genes p-value ≤ 1e-4)
GOBP_REGULATION_OF_AXONOGENESIS	1.89e-07	1.7e-06	MSig.c5.go	0.00107576	6.86e-05	0.00012	0.00415714	MSig.c5.go	DAB1, ROBO2
GOBP_REGULATION_OF_CATION_CHANNEL_ACTIVITY	2.26e-07	3.8e-06	MSig.c5.go	0.00200387	0.000927049	0.00126	0.0309978	MSig.c5.go	STAC2,PLCG2
GOBP_NEGATIVE_REGULATION_OF_CELL_PROJECTION_ORGANIZATION	6.76e-06	8.2e-06	MSig.c5.go	0.0032431	0.00179854	0.00194	0.0416854	MSig.c5.go	DAB1
GOMF_VOLTAGE_GATED_ION_CHANNEL_ACTIVITY	1.33e-06	9.7e-06	MSig.c5.go	0.00358587	0.000771318	0.00144	0.0334849	MSig.c5.go	KCNIP4
GOCC_POTASSIUM_CHANNEL_COMPLEX	1.63e-06	3.42e-05	MSig.c5.go	0.00723501	0.000665579	0.00127	0.0310936	MSig.c5.go	KCNIP4,DPP6
GOMF_VOLTAGE_GATED_CATION_CHANNEL_ACTIVITY	8.85e-06	5.3e-05	MSig.c5.go	0.0095824	0.00138606	0.002	0.0423493	MSig.c5.go
GOCC_SARCOLEMMA	5.7e-05	0.000161	MSig.c5.go	0.016272	0.000671568	0.00103	0.0260959	MSig.c5.go	STAC2
GOMF_POTASSIUM_ION_TRANSMEMBRANE_TRANSPORTER_ACTIVITY	3.15e-05	0.000274	MSig.c5.go	0.0206413	0.000523673	0.00097	0.0250113	MSig.c5.go	KCNIP4
GOMF_POTASSIUM_CHANNEL_ACTIVITY	0.000165556	0.00081	MSig.c5.go	0.0399151	0.000715483	0.00096	0.0248162	MSig.c5.go	KCNIP4
GOCC_LEADING_EDGE_MEMBRANE	0.00127486	0.00109	MSig.c5.go	0.0469219	0.000461057	0.000283	0.00895141	MSig.c5.go	ROBO2

## Sheet: Supplementary Table 4
Supplementary Table 4. Significant pathways that are common between two shared loci in SNPnexus. FDR: false discovery rate.
Pathway ID	Description	Parent(s)	p-Value	Genes Involved	Variation IDs	FDR
R-HSA-4755609	Defective DHDDS causes retinitis pigmentosa 59	Disease	0.000188	NUS1	rs3924604	0.002068
R-HSA-446199	Synthesis of Dolichyl-phosphate	Metabolism of proteins	0.000565	NUS1	rs3924604	0.003108
R-HSA-5609975	Diseases associated with glycosylation precursor biosynthesis	Disease	0.001696	NUS1	rs3924604	0.006219
R-HSA-446219	Synthesis of substrates in N-glycan biosythesis	Metabolism of proteins	0.005937	NUS1	rs3924604	0.016172
R-HSA-446193	Biosynthesis of the N-glycan precursor (dolichol lipid-linked oligosaccharide, LLO) and transfer to a nascent protein	Metabolism of proteins	0.007351	NUS1	rs3924604	0.016172
R-HSA-3781865	Diseases of glycosylation	Disease	0.013382	NUS1	rs3924604	0.024534
R-HSA-5668914	Diseases of metabolism	Disease	0.022901	NUS1	rs3924604	0.035987
R-HSA-446203	Asparagine N-linked glycosylation	Metabolism of proteins	0.028555	NUS1	rs3924604	0.039263

## Sheet: Supplementary Table 5
Supplementary Table 5. Significant genes in T2D and COVID-19 (a) T2D (b) COVID-19 (c) T2D and COVID-19
Supplementary Table 5(a)
Gene	Chromosome	Start	End	Number of SNPs	pvalue
ATG16L2	chr11	72525450	72554717	11	1.89848e-14
MIR4692	chr11	72494574	72494637	12	2.23155e-14
C3orf65	chr3	185431039	185447575	15	2.84217e-14
TIMP4	chr3	12194567	12200851	34	7.23865e-14
CDKN2A	chr9	21967750	21994490	33	1.01696e-13
STARD10	chr11	72465773	72504750	33	1.1191e-13
ZFP36L2	chr2	43449540	43453745	19	1.15352e-13
CTRB2	chr16	75237993	75241072	96	1e-12
FTO	chr16	53737874	54148379	202	1e-12
CDKAL1	chr6	20534687	21232634	915	1e-12
TCF7L2	chr10	114710008	114927436	180	1e-12
HMGA2	chr12	66217436	66360071	121	1e-12
ARL15	chr5	53180613	53606403	318	1e-12
WFS1	chr4	6271576	6304992	146	1e-12
MTNR1B	chr11	92702788	92715948	56	1e-12
ADCY5	chr3	123001142	123167392	188	1e-12
GIP	chr17	47035917	47045955	74	1e-12
CTRB1	chr16	75252883	75258822	97	1e-12
HHEX	chr10	94449680	94455408	33	1e-12
KIF11	chr10	94352824	94415152	57	1e-12
IDE	chr10	94211440	94333852	108	1e-12
PPP2R2C	chr4	6322304	6565327	45	1e-12
IGF2BP2	chr3	185361526	185542827	126	1e-12
BCAR1	chr16	75262927	75301951	131	1e-12
ATP5G1	chr17	46970147	46973232	58	1e-12
SYN2	chr3	12045861	12233532	136	1e-12
PLEKHH2	chr2	43864438	43995126	63	1e-12
CDKN2B	chr9	22002901	22009312	61	1e-12
CDKN2B-AS1	chr9	21994789	22121093	201	1e-12
LOC646736	chr2	227007509	227044778	84	1e-12
ARAP1	chr11	72396113	72504750	119	1e-12
SNORA70F	chr2	165544152	165544287	37	1e-12
JAZF1-AS1	chr7	28220075	28280996	78	1e-12
HNF1B	chr17	36046433	36105096	11	1e-12
MIR486	chr8	41517958	41518026	59	1e-12
ANK1	chr8	41510743	41754280	116	1e-12
NKX6-3	chr8	41503828	41643385	135	1e-12
LOC100129726	chr2	43454349	43455994	20	1e-12
MTAP	chr9	21802634	22029593	98	1e-12
JAZF1	chr7	27870192	28220437	172	1e-12
THADA	chr2	43457974	43823185	535	1e-12
SLC30A8	chr8	117962511	118188953	79	1e-12
HNF1A-AS1	chr12	121407640	121410095	76	1.01663e-12
PROX1	chr1	214161277	214214847	53	1.38523e-12
ZNF664-FAM101A	chr12	124457761	124800570	202	1.43641e-12
RREB1	chr6	7107829	7252213	96	2.63989e-12
RPSAP52	chr12	66151799	66220754	103	3.00404e-12
HMG20A	chr15	77713242	77777945	35	3.6976e-12
KCNJ11	chr11	17406795	17410878	72	3.91731e-12
KLHL42	chr12	27933186	27955973	91	4.34996e-12
ZZEF1	chr17	3907738	4046253	262	4.66216e-12
UBE2E2	chr3	23244652	23632296	471	6.42453e-12
ABCC8	chr11	17414431	17498449	63	9.73754e-12
C15orf38-AP3S2	chr15	90373830	90456222	86	1.07681e-11
KLF14	chr7	130417395	130418888	39	1.19479e-11
C15orf38	chr15	90443831	90456222	28	1.26003e-11
HNF1A	chr12	121416453	121440314	110	1.27095e-11
GLIS3	chr9	3824127	4300035	143	1.51079e-11
NCR3LG1	chr11	17373308	17398868	102	1.54237e-11
MIR5094	chr15	90393868	90393953	35	1.98233e-11
MIR330	chr19	46142251	46142345	26	2.101e-11
CALCOCO2	chr17	46908349	46942607	50	2.78153e-11
C12orf43	chr12	121440847	121454300	86	2.93546e-11
MACF1	chr1	39547088	39952810	242	3.04884e-11
MIR548AC	chr3	23375625	23648882	268	3.08804e-11
GIPR	chr19	46171501	46185717	32	4.07668e-11
OASL	chr12	121458094	121477045	61	4.13297e-11
PPARG	chr3	12328983	12475855	163	5.18643e-11
KIAA0754	chr1	39875175	39882154	18	5.51386e-11
ANPEP	chr15	90328125	90358072	17	5.74415e-11
COBLL1	chr2	165541257	165698678	220	5.87648e-11
EML2	chr19	46112657	46148775	32	5.96043e-11
LOC100287177	chr19	46144904	46146092	32	5.96043e-11
ETS1	chr11	128328655	128457453	56	6.23015e-11
MIR642B	chr19	46178189	46178266	31	7.14281e-11
MIR642A	chr19	46178185	46178282	31	7.14281e-11
MANSC4	chr12	27915598	27924209	73	9.12235e-11
GCKR	chr2	27719705	27746550	58	9.149e-11
FCHSD2	chr11	72547789	72853143	68	9.59621e-11
AGPAT6	chr8	41435706	41482520	136	1.23356e-10
CDC123	chr10	12237960	12292589	98	1.26941e-10
ITGB6	chr2	160958232	161128399	72	1.35991e-10
ADAMTS9-AS2	chr3	64670545	64997143	172	1.37926e-10
SSR1	chr6	7281287	7313541	167	1.48534e-10
MIR548A2	chr3	64705682	64941858	169	1.52274e-10
BMP8A	chr1	39957317	39995541	41	2.35953e-10
LINGO1	chr15	77905368	77988475	97	2.46219e-10
PPIEL	chr1	39987951	40025370	46	2.72168e-10
CELF1	chr11	47487488	47574792	38	2.78034e-10
MIR4432	chr2	60614496	60614580	73	2.88039e-10
UBE3C	chr7	156931654	157062066	180	2.89779e-10
RBMS1	chr2	161128661	161350318	249	3.14882e-10
PABPC4	chr1	40026484	40042521	52	3.70951e-10
HEYL	chr1	40089102	40105348	26	3.83162e-10
SNORA55	chr1	40033045	40033182	37	3.84472e-10
ZMIZ1	chr10	80828791	81076285	24	4.14934e-10
ST6GAL1	chr3	186648314	186796341	93	5.60214e-10
MRPS35	chr12	27863705	27909237	97	8.05203e-10
TFAP2B	chr6	50786438	50815326	40	8.1065e-10
ANKFY1	chr17	4066664	4167274	122	9.89937e-10
PRSS3	chr9	33750463	33799229	41	1.05421e-09
PARVB	chr22	44395090	44565112	51	1.07969e-09
UBE2R2	chr9	33817181	33920401	84	1.1301e-09
PURG	chr8	30853320	30891231	50	1.37904e-09
LOC157273	chr8	9182560	9192590	98	1.48755e-09
TTLL6	chr17	46839592	46894469	102	1.57635e-09
NFAT5	chr16	69599868	69738569	34	1.67159e-09
TLE1	chr9	84198597	84303596	28	1.71149e-09
SAMM50	chr22	44351260	44392412	142	1.78044e-09
USP3	chr15	63796709	63886839	98	1.877e-09
UBAP2	chr9	33921690	34048947	126	1.95486e-09
MIR1538	chr16	69599710	69599771	10	1.98485e-09
MIR4785	chr2	161264320	161264393	27	1.99255e-09
ACADS	chr12	121163570	121177811	17	1.99999e-09
ACSL1	chr4	185676748	185747215	108	2.01671e-09
USP3-AS1	chr15	63879908	63893026	39	2.02081e-09
GCK	chr7	44183869	44229022	45	2.23869e-09
FHL2	chr2	105977282	106055230	23	2.41825e-09
SNORD121B	chr9	33934294	33934373	29	2.43498e-09
NQO1	chr16	69743303	69760533	12	2.47496e-09
CENPW	chr6	126661252	126669754	22	2.57541e-09
SMCR5	chr17	17679999	17682843	14	2.60115e-09
KBTBD4	chr11	47593748	47600567	13	2.70334e-09
RASGRP1	chr15	38780301	38857007	55	2.82776e-09
MBNL1-AS1	chr3	151980404	151987415	17	2.8296e-09
RELN	chr7	103112230	103629963	94	2.87893e-09
NOTCH2	chr1	120454175	120612317	65	3.19282e-09
CMIP	chr16	81478774	81745367	66	3.39162e-09
STAT3	chr17	40465342	40540513	36	3.44579e-09
E2F3	chr6	20402136	20493945	27	3.66646e-09
TMEM18	chr2	667972	677439	44	3.8408e-09
NOB1	chr16	69775756	69788871	9	4.1026e-09
FBXL22	chr15	63889551	63894620	35	4.41418e-09
MBNL1	chr3	151985828	152183569	180	4.59844e-09
ADAM30	chr1	120436155	120439147	21	4.77447e-09
PEAK1	chr15	77400497	77712446	129	4.78648e-09
NCAN	chr19	19322781	19363061	14	4.8113e-09
CDKN2C	chr1	51433607	51440309	18	4.98356e-09
SLC9B2	chr4	103941386	103998439	56	5.19135e-09
CEP68	chr2	65283494	65314142	75	5.41564e-09
SNORD121A	chr9	33952761	33952852	26	5.69661e-09
IGF2BP1	chr17	47074773	47133507	63	6.22578e-09
PRC1-AS1	chr15	91509598	91531854	78	6.56097e-09
ANKH	chr5	14704908	14871887	129	6.7354e-09
YKT6	chr7	44240577	44253893	23	6.98408e-09
PRC1	chr15	91509267	91537881	80	7.24002e-09
SNRPD2	chr19	46190711	46195443	3	7.88698e-09
CAMK2B	chr7	44256748	44365230	11	8.66031e-09
CWF19L1	chr10	101992054	102027437	32	8.69323e-09
ZBED3-AS1	chr5	76382622	76444176	34	8.75205e-09
LINC00597	chr15	77516249	77517746	13	9.27274e-09
P2RX7	chr12	121570621	121624354	59	1.05061e-08
RMST	chr12	97858798	97958793	44	1.26133e-08
DCAF12	chr9	34086380	34126771	15	1.26682e-08
MIR3140	chr4	153410478	153410568	13	1.32351e-08
SPPL3	chr12	121200312	121342155	267	1.38358e-08
PINX1	chr8	10622883	10697299	203	1.42397e-08
FBXW7	chr4	153242409	153456393	55	1.44594e-08
CHUK	chr10	101948123	101989344	32	1.45857e-08
RCCD1	chr15	91498105	91506355	54	1.5134e-08
PNPLA3	chr22	44319618	44360433	128	1.5421e-08
SNORA12	chr10	101996912	101997059	20	1.57375e-08
FNDC4	chr2	27714749	27718126	32	1.62148e-08
VPS33B	chr15	91541773	91565833	51	1.79581e-08
NDUFS3	chr11	47586981	47606115	23	1.81783e-08
MIRLET7A1	chr9	96938238	96938318	28	1.8765e-08
LPL	chr8	19796581	19824770	83	1.94945e-08
CSMD1	chr8	2792874	4852328	82	2.01031e-08
NR2C2AP	chr19	19312223	19314238	2	2.05303e-08
MIRLET7D	chr9	96941115	96941202	27	2.17218e-08
TMEM14E	chr3	152057486	152058779	28	2.24659e-08
CCSER1	chr4	91048683	92523370	245	2.24878e-08
SOX7	chr8	10581277	10697299	265	2.28857e-08
MIRLET7F1	chr9	96938628	96938715	27	2.3025e-08
PTRF	chr17	40554466	40575338	50	2.33762e-08
PBX4	chr19	19672515	19729725	32	2.41336e-08
SLC2A2	chr3	170714136	170744768	45	2.52254e-08
CCND2	chr12	4382901	4414522	9	2.64081e-08
MIRLET7DHG	chr9	96938851	96966848	46	2.65256e-08
BLOC1S2	chr10	102033034	102046469	19	2.68205e-08
PLEKHA1	chr10	124134093	124191871	100	2.85741e-08
BCL11A	chr2	60678301	60780633	50	2.91199e-08
GNAS	chr20	57414794	57486250	47	2.92891e-08
QPCTL	chr19	46195740	46207248	6	3.00774e-08
NUDT5	chr10	12209572	12238143	98	3.37308e-08
LPAR2	chr19	19734465	19739739	11	3.49354e-08
ACTA1	chr1	229566992	229569843	7	3.56269e-08
MIR1322	chr8	10682882	10682953	80	3.64712e-08
GMIP	chr19	19740284	19754455	9	3.67161e-08
PTENP1	chr9	33673501	33677418	14	3.77308e-08
PPFIBP1	chr12	27677044	27848497	35	3.9566e-08
KCNU1	chr8	36641841	36793643	22	4.01488e-08
C1QTNF4	chr11	47611215	47615961	17	4.07028e-08
ATP6V0A1	chr17	40610861	40674597	60	4.13814e-08
MIR3941	chr10	124176480	124176583	42	4.14753e-08
TDRG1	chr6	40346162	40347631	35	4.48626e-08
DKFZP434I0714	chr4	153457415	153460415	10	4.48844e-08
SLC9B1	chr4	103806204	103940896	191	4.74408e-08
CTTNBP2	chr7	117350705	117513561	65	4.87776e-08
SLC22A3	chr6	160769404	160873611	137	5.45608e-08
LOC100506343	chr1	112282462	112290420	25	5.92518e-08
ONECUT1	chr15	53049159	53082209	52	6.12979e-08
MIR5010	chr17	40666205	40666325	22	6.95598e-08
DAB1	chr1	57463578	59012446	136	7.53244e-08
TSPAN8	chr12	71518876	71835678	164	7.79599e-08
PTH1R	chr3	46919235	46945289	38	8.10605e-08
MIR4257	chr1	150524404	150524490	14	8.5508e-08
FAM212B	chr1	112264685	112298419	30	9.20863e-08
DGKB	chr7	14184673	14942550	110	9.5378e-08
SLC1A4	chr2	65215578	65251000	18	9.99962e-08
EYA2	chr20	45523262	45817492	177	1.01548e-07
ASCC2	chr22	30184596	30234293	33	1.01661e-07
ABO	chr9	136130562	136150630	75	1.0304e-07
IFT172	chr2	27667239	27712571	69	1.03219e-07
HERC1	chr15	63900816	64126147	334	1.10928e-07
TACO1	chr17	61678230	61685725	15	1.10981e-07
ITGA1	chr5	52083773	52249485	99	1.11597e-07
UNC45A	chr15	91473409	91497323	44	1.12251e-07
ADAMTSL4	chr1	150521897	150533412	15	1.13044e-07
DLEU1	chr13	50656413	51102670	47	1.13579e-07
FAM180B	chr11	47608229	47610746	16	1.18703e-07
SEC22A	chr3	122920773	122992982	34	1.21008e-07
DDX20	chr1	112298189	112310199	34	1.22359e-07
ERLIN1	chr10	101909846	101945814	32	1.25283e-07
SYMPK	chr19	46318699	46366548	75	1.27114e-07
ARMS2	chr10	124214178	124216868	6	1.33405e-07
NAGLU	chr17	40687950	40696466	37	1.33465e-07
MRAS	chr3	138066489	138124377	99	1.3565e-07
DMRT2	chr9	1050345	1057554	30	1.37733e-07
GTF3C2	chr2	27548715	27579901	24	1.43901e-07
NUCB2	chr11	17281886	17371521	141	1.47133e-07
FLJ30838	chr2	58747887	59290901	76	1.47242e-07
ROR1	chr1	64239689	64647179	139	1.53504e-07
TGFBRAP1	chr2	105883539	105946148	74	1.58786e-07
PEPD	chr19	33877854	34012799	119	1.62013e-07
SGK2	chr20	42168790	42214273	48	1.6379e-07
CILP2	chr19	19649073	19657468	23	1.64169e-07
GRB14	chr2	165349322	165478360	62	1.65779e-07
MIR4637	chr5	14826037	14826121	42	1.70989e-07
BHMT	chr5	78407603	78428113	65	1.73955e-07
DCAF7	chr17	61627795	61671642	31	1.76903e-07
RFXANK	chr19	19303007	19312678	3	1.7867e-07
SEC16B	chr1	177897488	178007142	80	1.81753e-07
MCC	chr5	112357795	112824527	384	1.82411e-07
P2RX4	chr12	121647663	121671909	80	1.83017e-07
CAMKK2	chr12	121675494	121736111	52	1.92704e-07
WWP2	chr16	69796186	69975644	146	1.92861e-07
GNAS-AS1	chr20	57393972	57425958	58	1.94776e-07
MANBA	chr4	103552642	103682151	175	2.00009e-07
KRTCAP3	chr2	27665232	27669348	37	2.00521e-07
ATXN7	chr3	63850232	63989136	64	2.0804e-07
NRBP1	chr2	27650656	27665124	45	2.10894e-07
ATP13A1	chr19	19756009	19774503	3	2.12146e-07
SCD5	chr4	83550689	83720010	225	2.13532e-07
HAUS6	chr9	19053134	19102940	131	2.15546e-07
KSR2	chr12	117890816	118406028	42	2.2487e-07
VASH1	chr14	77228234	77249363	6	2.25993e-07
UQCR10	chr22	30163357	30166402	30	2.2723e-07
ATP2A3	chr17	3827162	3867758	19	2.35128e-07
CHMP4B	chr20	32399109	32442173	36	2.36763e-07
HORMAD2	chr22	30476452	30573062	55	2.40089e-07
PPM1G	chr2	27604065	27632550	49	2.46197e-07
PITPNC1	chr17	65373396	65693379	47	2.46471e-07
MTMR3	chr22	30279157	30426857	53	2.49109e-07
TP53INP1	chr8	95938199	95961615	101	2.57663e-07
ABCA1	chr9	107543283	107690527	30	2.62485e-07
EIF2B4	chr2	27587218	27593324	23	2.70914e-07
FOLH1	chr11	49168186	49230222	24	2.72315e-07
BDH2	chr4	103998781	104021024	23	2.73201e-07
BCL2L11	chr2	111878490	111926022	95	2.80444e-07
MED23	chr6	131895105	131949379	56	2.83293e-07
PSMD6-AS2	chr3	63989697	63997917	21	2.89433e-07
RBFOX1	chr16	6069131	7763340	68	2.89977e-07
REP15	chr12	27849427	27850566	22	2.91904e-07
PTGFRN	chr1	117452688	117532972	47	3.00428e-07
PKD2L1	chr10	102047902	102090243	18	3.00742e-07
KCNH6	chr17	61600694	61626338	35	3.02042e-07
RAI1	chr17	17584786	17714765	85	3.13072e-07
USH2A	chr1	215796235	216596738	149	3.13631e-07
SCARNA8	chr9	19063653	19063784	72	3.15445e-07
PTPRG	chr3	61547242	62280573	115	3.29003e-07
FTH1P3	chr2	27615489	27616443	25	3.30211e-07
MAD1L1	chr7	1855427	2272583	141	3.323e-07
ZNF513	chr2	27600097	27603611	23	3.40155e-07
SNX17	chr2	27593362	27600400	25	3.43264e-07
NHSL1	chr6	138743180	138893668	122	3.47141e-07
HNF4A	chr20	42984440	43061485	36	3.5084e-07
MYBL2	chr20	42295708	42345122	107	3.65315e-07
LTBP3	chr11	65306029	65326253	26	3.70278e-07
CCDC121	chr2	27848505	27851898	24	3.72383e-07
XKR6	chr8	10753656	11058875	352	3.76633e-07
PEMT	chr17	17408876	17495017	77	3.76715e-07
KCNS2	chr8	99439249	99443023	19	3.78591e-07
UBE2G1	chr17	4172511	4269969	113	3.8088e-07
CIR1	chr2	175212877	175260443	8	3.96776e-07
PSMD6	chr3	63996224	64009686	20	3.98074e-07
ZNF512	chr2	27805835	27858101	52	4.00674e-07
LINC00624	chr1	146853913	146989699	68	4.03467e-07
LAMA1	chr18	6941742	7117813	38	4.04758e-07
OVOL1	chr11	65554504	65564690	28	4.07495e-07
CEBPG	chr19	33864574	33873592	28	4.08555e-07
RAP1A	chr1	112085054	112256101	3	4.0894e-07
GRP	chr18	56887399	56898002	29	4.11191e-07
FOXN3	chr14	89622515	90085494	49	4.17614e-07
LRFN2	chr6	40359372	40555126	47	4.37582e-07
ERBB4	chr2	212240441	213403352	118	4.4375e-07
CCDC12	chr3	46963219	47023500	61	4.71172e-07
IFT52	chr20	42219578	42275862	121	4.7473e-07
TCF4	chr18	52889561	53303188	42	4.80132e-07
LINC00538	chr1	214098091	214099996	15	4.85078e-07
RRAGA	chr9	19049371	19051021	92	4.9766e-07
GNB2	chr7	100271362	100276792	14	4.97809e-07
MTCH2	chr11	47638857	47664206	40	5.02298e-07
ZNF169	chr9	97021577	97065291	9	5.03784e-07
GPN1	chr2	27851514	27873713	26	5.10226e-07
PTPRD	chr9	8314245	10612723	219	5.1931e-07
LOC100505624	chr2	27558408	27560670	13	5.59042e-07
SCYL1	chr11	65292547	65306182	14	5.61273e-07
LRP1B	chr2	140988995	142889270	223	5.64924e-07
SPRED2	chr2	65537984	65659656	172	5.76466e-07
HIVEP2	chr6	143072603	143266338	96	5.79993e-07
FAM46C	chr1	118148603	118171011	24	5.81048e-07
RSPH6A	chr19	46298967	46318605	59	5.92332e-07
CD101	chr1	117544371	117579173	60	5.942e-07
MAP3K3	chr17	61699774	61773670	66	5.95208e-07
NME9	chr3	137980278	138048728	40	6.06984e-07
ARL14EP	chr11	30344648	30359165	73	6.10491e-07
VEGFA	chr6	43737945	43754223	2	6.48963e-07
ZNF34	chr8	145998500	146012725	46	6.56778e-07
ZNF251	chr8	145946293	145980970	24	6.64053e-07
LIN28A	chr1	26737268	26756219	19	6.74417e-07
CTNNA2	chr2	79412356	80875988	243	6.74498e-07
SLIT3	chr5	168088737	168728133	41	6.81672e-07
FOXP1	chr3	71003864	71633140	197	6.84933e-07
NUS1	chr6	117996616	118031886	36	6.89421e-07
KCNQ1	chr11	2466220	2870340	67	7.0633e-07
FBXO46	chr19	46213886	46234151	17	7.07891e-07
POP7	chr7	100303675	100305123	29	7.1006e-07
ZMAT5	chr22	30126944	30163000	46	7.11748e-07
RPL8	chr8	146015153	146017805	32	7.16827e-07
C3orf49	chr3	63805040	63834312	15	7.4734e-07
POC5	chr5	74970023	75013313	102	7.52057e-07
CPEB3	chr10	93808396	94050875	124	7.6074e-07
CPNE4	chr3	131253576	132004254	289	7.81233e-07
GPR45	chr2	105858199	105859924	2	7.84463e-07
ACOXL	chr2	111490149	111875799	32	8.16729e-07
CAMK2G	chr10	75572258	75634349	80	8.25341e-07
JARID2	chr6	15245733	15522273	130	8.33919e-07
AQP10	chr1	154293591	154297801	54	8.34441e-07
INMT	chr7	30737600	30797218	21	8.55031e-07
THOC7	chr3	63819545	63849597	23	8.55451e-07
DTNBP1	chr6	15523031	15663289	25	8.69767e-07
MIR3145	chr6	138756349	138756431	37	8.87304e-07
OSBPL7	chr17	45884732	45899147	23	9.00436e-07
SEC24C	chr10	75504130	75531933	31	9.0667e-07
DMWD	chr19	46286263	46296060	47	9.28721e-07
FAM89B	chr11	65339819	65341669	20	9.36253e-07
NSUN3	chr3	93781854	93845630	20	9.63152e-07
SLIT2	chr4	20255234	20620788	18	9.6813e-07
GIGYF1	chr7	100277129	100286870	26	9.81601e-07
ARID5B	chr10	63661012	63856707	32	9.98949e-07
AGAP5	chr10	75434032	75490272	38	1.01191e-06
MIR33B	chr17	17717149	17717245	27	1.0126e-06
FAM154A	chr9	18927890	19033256	89	1.02135e-06
SSSCA1	chr11	65337942	65339239	20	1.04679e-06
SSSCA1-AS1	chr11	65336690	65337884	20	1.04679e-06
TYRO3	chr15	41851219	41871536	56	1.04871e-06
BMS1P4	chr10	75458908	75490272	34	1.0842e-06
LOC729683	chr17	61777697	61780045	19	1.08547e-06
TNIK	chr3	170780291	171178197	63	1.11003e-06
C8orf12	chr8	11225910	11296166	164	1.11543e-06
MIR4755	chr20	32636924	32636996	19	1.12143e-06
LIMD2	chr17	61773248	61778045	22	1.13048e-06
EIF2S2	chr20	32676114	32700085	39	1.13346e-06
DPY19L4	chr8	95732102	95806076	75	1.17462e-06
SOX2-OT	chr3	180774467	181460013	117	1.17635e-06
GLUD1P3	chr10	75491298	75495367	31	1.17914e-06
MIR296	chr20	57392669	57392749	34	1.19938e-06
MIR298	chr20	57393280	57393368	34	1.19938e-06
LINC00575	chr4	83534265	83542590	112	1.24058e-06
C2orf16	chr2	27799388	27805589	29	1.26031e-06
NR5A2	chr1	199996729	200146550	63	1.26205e-06
SUPT7L	chr2	27873678	27886449	10	1.28319e-06
PDE2A	chr11	72287183	72385497	97	1.29059e-06
MSRA	chr8	9911829	10286401	303	1.29491e-06
MRPL10	chr17	45900637	45908907	34	1.29958e-06
ARG1	chr6	131894343	131905472	39	1.30871e-06
FBXL13	chr7	102453307	102715288	92	1.32589e-06
STRADA	chr17	61780191	61819330	41	1.35677e-06
RAD51C	chr17	56769962	56811692	55	1.36631e-06
CEP85	chr1	26560692	26605299	9	1.39331e-06
ROBO2	chr3	75986644	77699114	134	1.39473e-06
SREBF1	chr17	17714662	17740325	55	1.39994e-06
DHFRL1	chr3	93776765	93782067	8	1.41152e-06
ZNF101	chr19	19779662	19791138	2	1.42551e-06
RALY	chr20	32581457	32670991	69	1.4356e-06
CCNE2	chr8	95892452	95907482	48	1.44148e-06
CCDC88C	chr14	91737666	91884188	70	1.44494e-06
PTPRJ	chr11	48002109	48192394	53	1.44572e-06
DEFB135	chr8	11839829	11842099	47	1.453e-06
MTTP	chr4	100485239	100545154	158	1.48492e-06
MCL1	chr1	150547026	150552214	10	1.49907e-06
C8orf74	chr8	10530146	10558103	40	1.50114e-06
ANKDD1B	chr5	74907300	74967671	98	1.50945e-06
DEFB136	chr8	11831445	11832108	44	1.54661e-06
EPO	chr7	100318422	100321323	19	1.55032e-06
BCL2	chr18	60790578	60986657	30	1.56535e-06
FSHB	chr11	30252562	30256824	28	1.62077e-06
TMEM170A	chr16	75477141	75498584	41	1.62173e-06
DPH6-AS1	chr15	35838395	36151202	103	1.64155e-06
TDH	chr8	11197145	11225961	168	1.70497e-06
C2orf49	chr2	105954012	105961984	39	1.71728e-06
GAS7	chr17	9813925	10101868	41	1.72246e-06
NDST2	chr10	75561668	75571589	20	1.72796e-06
ESRP1	chr8	95653363	95719694	41	1.75312e-06
SH3BGRL3	chr1	26606212	26608013	7	1.75333e-06
CRHR2	chr7	30691558	30739719	38	1.75566e-06
CCDC47	chr17	61822609	61851088	42	1.77678e-06
C18orf8	chr18	21083433	21111771	76	1.78202e-06
MAP3K13	chr3	185000728	185206882	163	1.78997e-06
PPP4C	chr16	30087349	30096695	3	1.80044e-06
ZSWIM8	chr10	75545381	75561556	21	1.80666e-06
GLP2R	chr17	9729380	9793022	120	1.80719e-06
RIOK3	chr18	21032786	21063099	56	1.8152e-06
CAGE1	chr6	7326886	7389942	56	1.86929e-06
FAM219A	chr9	34398181	34458568	6	1.91361e-06
CAMK1D	chr10	12391582	12871733	35	1.91547e-06
PDE8B	chr5	76506705	76724080	114	1.93976e-06
ENPP3	chr6	131949581	132068550	19	1.94883e-06
PLEKHM3	chr2	208686011	208890284	43	1.95923e-06
CNKSR1	chr1	26503980	26516375	64	1.97392e-06
CHADL	chr22	41625513	41636935	52	1.97879e-06
WIPI1	chr17	66417421	66453653	22	1.99582e-06
MAU2	chr19	19431629	19469563	68	2.07598e-06
RCVRN	chr17	9801026	9808684	82	2.11366e-06
DEFB134	chr8	11851488	11853760	37	2.12152e-06
ATP8B2	chr1	154298035	154323780	92	2.12962e-06
CABP1	chr12	121078421	121105127	50	2.13813e-06
GATAD2A	chr19	19496641	19619741	101	2.13829e-06
MIR1251	chr12	97885686	97885756	5	2.14494e-06
NRXN1	chr2	50145642	51259674	250	2.14896e-06
ITIH3	chr3	52828783	52843025	14	2.19261e-06
LOC440040	chr11	49580079	49831969	82	2.2129e-06
ITPR2	chr12	26488284	26986131	39	2.24658e-06
ARL13B	chr3	93698982	93774522	22	2.27036e-06
L3MBTL2	chr22	41601312	41627275	53	2.28684e-06
ABCB9	chr12	123405497	123459752	14	2.30676e-06
PHF15	chr5	133860065	133918918	52	2.39045e-06
MPHOSPH9	chr12	123640945	123717658	151	2.39963e-06
DDX42	chr17	61851566	61896677	39	2.40295e-06
PKHD1	chr6	51480144	51952423	122	2.4158e-06
SAMD12	chr8	119201694	119634234	48	2.41965e-06
AKTIP	chr16	53525191	53537170	45	2.43358e-06
G3BP2	chr4	76567952	76598667	88	2.45344e-06
BLK	chr8	11351520	11422108	159	2.49944e-06
CHCHD1	chr10	75541807	75543406	12	2.51348e-06
ART3	chr4	76932332	77033955	76	2.51529e-06
SLC12A8	chr3	124801479	124998091	45	2.52516e-06
LOC100422737	chr6	107165326	107235300	41	2.5293e-06
FOXN3-AS2	chr14	90042559	90043820	32	2.54452e-06
FUT11	chr10	75532048	75535976	13	2.55958e-06
CHD1L	chr1	146714290	146767447	53	2.61425e-06
CYB5D2	chr17	4046461	4060995	89	2.63956e-06
ACVR1C	chr2	158383278	158485399	5	2.64245e-06
RP1L1	chr8	10463859	10512617	41	2.66166e-06
PITPNM2	chr12	123468026	123635285	93	2.67967e-06
CDK2AP1	chr12	123745516	123756863	48	2.71794e-06
LOC541471	chr2	111965358	112252692	55	2.76711e-06
MIR4729	chr17	57443443	57443515	1	2.804e-06
HTT	chr4	3076407	3245687	120	2.84328e-06
MIR4304	chr12	123495213	123495275	11	2.96622e-06
STX19	chr3	93733214	93747454	11	3.02352e-06
FAM57B	chr16	30035747	30042186	18	3.0293e-06
NDUFAF6	chr8	95970235	96088396	232	3.06343e-06
PROS1	chr3	93591880	93692934	29	3.07837e-06
OGFOD2	chr12	123459353	123464588	16	3.10531e-06
MECOM	chr3	168801286	169381563	74	3.11883e-06
CDH13	chr16	82660398	83830215	64	3.12687e-06
ARL6IP4	chr12	123464879	123467460	18	3.15983e-06
TEX14	chr17	56634037	56769416	124	3.16971e-06
IRF2BP1	chr19	46386865	46389376	7	3.17584e-06
CDKL2	chr4	76501703	76555721	99	3.17609e-06
ALDOA	chr16	30064410	30081741	4	3.19848e-06
DNM3	chr1	171810617	172387567	64	3.20042e-06
LINC00340	chr6	21665002	22214734	42	3.21316e-06
SLCO4C1	chr5	101569691	101632253	152	3.22568e-06
NPC1	chr18	21108362	21166581	91	3.22721e-06
FAM110D	chr1	26485510	26489119	57	3.22916e-06
GAD1	chr2	171673199	171717659	26	3.24551e-06
TMEM241	chr18	20777718	21017925	57	3.31233e-06
YJEFN3	chr19	19627018	19648393	34	3.32238e-06
AKAP6	chr14	32798478	33302268	17	3.35747e-06
FAM185A	chr7	102389398	102449672	15	3.50119e-06
PIGC	chr1	172362273	172413230	46	3.50199e-06
MIR635	chr17	66420591	66420689	11	3.50593e-06
ARSG	chr17	66255322	66417000	16	3.51322e-06
CNTFR	chr9	34551429	34590138	17	3.51928e-06
GSAP	chr7	76940067	77045717	85	3.54201e-06
GTSF1L	chr20	42354800	42355642	23	3.5533e-06
PDE3A	chr12	20522178	20837041	5	3.56281e-06
PLXNA4	chr7	131808090	132333447	80	3.59505e-06
RBL2	chr16	53468350	53525560	94	3.73307e-06
RPAP1	chr15	41809374	41836464	69	3.73356e-06
MIR1281	chr22	41488516	41488570	27	3.75224e-06
MKLN1	chr7	130794854	131181398	13	3.77078e-06
GINS4	chr8	41386724	41402565	25	3.8106e-06
RSPO3	chr6	127440047	127518910	27	3.81856e-06
GOLGA3	chr12	133345494	133405426	72	3.83818e-06
LRRC46	chr17	45908992	45915079	36	3.90634e-06
PLIN2	chr9	19115758	19127604	21	3.98198e-06
MALAT1	chr11	65265232	65273939	26	4.03737e-06
PRICKLE2	chr3	64079525	64211131	74	4.05585e-06
CATSPER4	chr1	26517118	26529033	49	4.08706e-06
C16orf92	chr16	30034654	30036023	19	4.11532e-06
LRRC17	chr7	102553343	102585556	29	4.15428e-06
CHFR	chr12	133416937	133464204	90	4.20195e-06
C4orf26	chr4	76481257	76491103	23	4.25131e-06
SFMBT1	chr3	52937582	53080089	122	4.28088e-06
MIR2116	chr15	59463381	59463461	33	4.42054e-06
TDGF1	chr3	46616044	46623952	12	4.45462e-06
MIR1284	chr3	71591120	71591240	33	4.56278e-06
CFDP1	chr16	75327607	75467387	176	4.59669e-06
ZNF341	chr20	32319807	32380075	8	4.68325e-06
EP300	chr22	41488613	41576081	69	4.73824e-06
ASIC2	chr17	31340105	32483825	112	4.74473e-06
FAM99A	chr11	1686828	1689086	4	4.78207e-06
ADH7	chr4	100333417	100356667	7	4.78432e-06
UBXN11	chr1	26608772	26644756	22	4.83982e-06
LTK	chr15	41795839	41806085	46	4.89281e-06
SGK223	chr8	8175257	8239257	59	4.93743e-06
LOC613038	chr16	29476288	30218248	71	5.01974e-06
SLX1B-SULT1A4	chr16	29465870	30215650	71	5.01974e-06
SLX1A	chr16	29465821	30208887	71	5.01974e-06
LOC440354	chr16	29454225	30282198	71	5.01974e-06
LOC606724	chr16	29460665	30200575	71	5.01974e-06
ZNRF3	chr22	29279754	29453476	34	5.03408e-06
NRXN3	chr14	78636715	80334633	345	5.04544e-06
SCRN2	chr17	45915046	45918699	37	5.09997e-06
NEAT1	chr11	65190268	65212028	27	5.11066e-06
GDF6	chr8	97154557	97173020	33	5.14758e-06
HSD17B12	chr11	43702142	43878169	182	5.16281e-06
ITIH4	chr3	52847005	52864717	30	5.17384e-06
2005-03-01	chr10	94050919	94113721	72	5.21768e-06
GRID1	chr10	87359311	88126250	60	5.22344e-06
JPH2	chr20	42740336	42816218	18	5.23067e-06
FAM162B	chr6	117073359	117086886	2	5.29133e-06
CHRM3	chr1	239549864	240072717	76	5.31627e-06
ANKS1A	chr6	34857037	35085320	142	5.38534e-06
PDE3B	chr11	14665268	14893604	102	5.44218e-06
TIAM1	chr21	32490735	32932290	44	5.50437e-06
CSHL1	chr17	61986964	61988618	6	5.5769e-06
KCND3	chr1	112318453	112531777	44	5.62609e-06
PDHX	chr11	34937676	35017675	295	5.63408e-06
TBX6	chr16	30097114	30103208	3	5.70414e-06
YPEL3	chr16	30103634	30107537	3	5.70414e-06
EHBP1L1	chr11	65343508	65360116	35	5.70819e-06
MIR2355	chr2	207974710	207974797	22	5.74377e-06
RBMS3	chr3	29322802	30051886	14	5.74849e-06
MUSTN1	chr3	52863875	52869318	33	5.77017e-06
ALKBH6	chr19	36500021	36505141	7	5.79938e-06
LOC100505549	chr18	55297533	55405276	51	5.86596e-06
GNRHR	chr4	68603098	68621804	53	5.94984e-06
LOC550112	chr4	68566995	68946669	96	5.95127e-06
KLF7	chr2	207938861	208031970	24	5.95628e-06
NUP54	chr4	77035816	77069655	81	5.98095e-06
MSI2	chr17	55333211	55757299	27	6.04904e-06
SBNO1	chr12	123773655	123849388	35	6.10906e-06
CYTIP	chr2	158271130	158345473	34	6.17407e-06
MIR1343	chr11	34963383	34963467	112	6.25152e-06
DOC2A	chr16	30016834	30024843	28	6.25841e-06
MON1A	chr3	49946301	49967445	32	6.30586e-06
ACE	chr17	61554421	61599203	54	6.3272e-06
SLC35G5	chr8	11188494	11189695	77	6.40902e-06
HDAC9	chr7	18126571	19036992	160	6.41491e-06
PILRA	chr7	99971067	99997722	3	6.42859e-06
HCRT	chr17	40336077	40337470	1	6.443e-06
GHDC	chr17	40341104	40346550	1	6.443e-06
STAT5B	chr17	40351194	40428424	1	6.443e-06
RARB	chr3	25215822	25639422	132	6.49204e-06
DMRTA2	chr1	50883222	50889119	20	6.54419e-06
ACRBP	chr12	6747241	6756580	5	6.63929e-06
PPM1E	chr17	56833229	57062540	149	6.70645e-06
THAP8	chr19	36525886	36545664	35	6.70648e-06
ZNF318	chr6	43278870	43337181	46	6.74811e-06
SRGAP2	chr1	206516199	206637783	28	6.75447e-06
MIR4446	chr3	113313722	113313789	30	6.75908e-06
MIR345	chr14	100774195	100774293	14	6.88098e-06
Supplementary Table 5(b)
Gene	Chromosome	Start	End	Number of SNPs	pvalue
SLC6A20	chr3	45796940	45838035	60	4.78506e-14
LZTFL1	chr3	45864809	45957216	111	1e-12
ABO	chr9	136130562	136150630	196	1e-12
SURF6	chr9	136197551	136203047	23	3.28676e-11
CDH13	chr16	82660398	83830215	352	6.86398e-11
CXCR6	chr3	45984972	45989845	57	1.38796e-10
FYCO1	chr3	45959390	46037316	139	2.80071e-10
PDCL3P4	chr3	101431277	101432260	23	4.0378e-10
PTPRD	chr9	8314245	10612723	511	4.10965e-10
CEP97	chr3	101443493	101486181	63	8.33892e-10
CSMD1	chr8	2792874	4852328	780	8.99657e-10
OAS3	chr12	113376248	113411054	201	9.07546e-10
CCR9	chr3	45927995	45944667	49	1.05108e-09
RPL24	chr3	101399933	101405563	36	1.27786e-09
ZBTB11-AS1	chr3	101395273	101398057	34	1.40805e-09
OAS1	chr12	113344738	113369990	146	1.79588e-09
ZBTB11	chr3	101368282	101395988	63	2.77987e-09
NXPE3	chr3	101498028	101547075	65	1.00859e-08
FHIT	chr3	59735035	61237133	218	1.99117e-08
XCR1	chr3	46062290	46068979	106	2.41762e-08
C9orf96	chr9	136243283	136271220	18	9.5147e-08
SURF4	chr9	136228339	136242970	13	1.04864e-07
MAML2	chr11	95711439	96076344	103	1.09634e-07
GPC6	chr13	93879077	95060273	68	1.27305e-07
PCSK5	chr9	78505559	78977255	70	1.88538e-07
TMEM132C	chr12	128751947	129192460	28	2.15946e-07
MAGI1	chr3	65339905	66024509	141	2.53106e-07
IFNAR2	chr21	34602230	34636820	82	2.62033e-07
OAS2	chr12	113416273	113449528	126	2.72373e-07
IL10RB	chr21	34621013	34669539	64	2.81124e-07
ASIC2	chr17	31340105	32483825	322	3.65916e-07
DAB1	chr1	57463578	59012446	134	4.96588e-07
GALNT18	chr11	11292420	11643561	48	6.57149e-07
SDK2	chr17	71330522	71640227	96	6.93352e-07
PPP2R2A	chr8	25230074	26230195	176	7.01202e-07
NPAS3	chr14	33408458	34273382	136	7.39493e-07
CTNND2	chr5	10971951	11904110	102	7.48899e-07
NFKBIZ	chr3	101546833	101579869	45	8.01741e-07
SURF2	chr9	136223420	136228040	14	8.31158e-07
RBFOX3	chr17	77085426	77512230	136	8.51118e-07
DLC1	chr8	12940871	13372429	319	9.27099e-07
SLC39A11	chr17	70642084	71088853	84	1.2402e-06
GABRB3	chr15	26788693	27184686	53	1.25098e-06
IL10RB-AS1	chr21	34637936	34638565	30	1.26083e-06
MKLN1	chr7	130794854	131181398	95	1.37281e-06
COL4A2	chr13	110959630	111165373	40	1.4154e-06
TRMT10C	chr3	101280679	101285290	56	1.42691e-06
LINGO2	chr9	27948083	29212998	212	1.45012e-06
FRMD4A	chr10	13685705	14504143	344	1.48261e-06
BCAT2	chr19	49298318	49314320	38	1.53336e-06
PCNP	chr3	101293041	101313281	68	1.54971e-06
SURF1	chr9	136218665	136223361	13	1.57258e-06
KCNN3	chr1	154669941	154842754	36	1.6042e-06
WWOX	chr16	78133326	79246564	283	1.75326e-06
CACFD1	chr9	136325086	136335909	43	2.05472e-06
SLC2A6	chr9	136336215	136344276	36	2.11646e-06
CNTN4	chr3	2140549	3099645	212	2.13835e-06
PTPRN2	chr7	157331749	158380482	184	2.19958e-06
LARGE	chr22	33669061	34318584	179	2.46014e-06
DCC	chr18	49866541	51062273	106	2.52316e-06
ZNF385D	chr3	21462489	22414123	197	2.53134e-06
DLGAP1	chr18	3496029	4455266	130	2.62177e-06
GIPR	chr19	46171501	46185717	24	3.19468e-06
ATXN7L1	chr7	105245220	105517031	85	3.23203e-06
RALGDS	chr9	135973106	136039301	81	3.45811e-06
Supplementary Table 8(c)
gene_symbol	chromosome_y	start	end	numSnps_T2D	pvalue_T2D	numSnps_C19	pvalue_c19
DAB1	chr1	57463578	59012446	136	7.53244e-08	134	4.96588e-07
CDH13	chr16	82660398	83830215	64	3.12687e-06	352	6.86398e-11
ASIC2	chr17	31340105	32483825	112	4.74473e-06	322	3.65916e-07
GIPR	chr19	46171501	46185717	32	4.07668e-11	24	3.19468e-06
MKLN1	chr7	130794854	131181398	13	3.77078e-06	95	1.37281e-06
CSMD1	chr8	2792874	4852328	82	2.01031e-08	780	8.99657e-10
PTPRD	chr9	8314245	10612723	219	5.1931e-07	511	4.10965e-10
ABO	chr9	136130562	136150630	75	1.0304e-07	196	1e-12

## Sheet: Supplementary Table 6
Supplementary Table 6. FunCoup interactors detected using PASCAL associated as input.
PASCAL Analysis	Query genes for FunCoup	Interaction partners	Network
MKLN1	MKLN1	MAEA,RANBP9,GID8,CAND1,UBE2O,IPO7,KPNA1,KPNA3,UBR5,DNAJB6,RMND5A,KPNA4	PPI,complex
ASIC2	ASIC2	ASIC1	PPI
DAB1	DAB1	CDK5,TCEA2,LRP8,SRC,APP,GRIA3,FGF13,VLDLR	PPI
CSMD1	CSMD1
PTPRD	PTPRD	HSPA8,AP2A2,ATP2A2,HSPA2,NFASC,PTPRF,PPFIA2,PPFIA3,PTPRs	PPI, Complex
GIPR	GIPR
ABO	ABO
CDH13	CDH13

## Sheet: Supplementary Table 7
Supplementary Table 7. Significant gene sets in shared genes
Enriched terms		Genes	q-value
GO biological process	cellular localization	DAB1,CDH13,CDK5,HSPA8,UBE2O,IPO7,KPNA1,KPNA3,UBR5,AP2A2,ASIC1,ATP2A2,DNAJB6,NFASC,KPNA4,SRC,APP,PPFIA2,PPFIA3,FGF13	7.36e-05
	cell projection morphogenesis	DAB1,PTPRD,CDK5,RANBP9,LRP8,NFASC,SRC,APP,FGF13,PTPRS,VLDLR	7.36e-05
	cell part morphogenesis	DAB1,PTPRD,CDK5,RANBP9,LRP8,NFASC,SRC,APP,FGF13,PTPRS,VLDLR	7.36e-05
	cell morphogenesis involved in differentiation	DAB1,PTPRD,CDK5,RANBP9,LRP8,NFASC,SRC,APP,FGF13,PTPRS,VLDLR	0.000106
	cell-cell signaling	ASIC2,GIPR,CDK5,HSPA8,LRP8,UBR5,AP2A2,ASIC1,ATP2A2,SRC,APP,GRIA3,PPFIA2,PPFIA3,FGF13	0.000148
	cell morphogenesis	MKLN1,DAB1,PTPRD,CDK5,RANBP9,LRP8,NFASC,SRC,APP,FGF13,PTPRS,VLDLR	0.000148
	cell adhesion	MKLN1,DAB1,PTPRD,CDH13,CDK5,MAEA,ATP2A2,DNAJB6,NFASC,PTPRF,SRC,APP,PPFIA2,PTPRS	0.000148
	biological adhesion	MKLN1,DAB1,PTPRD,CDH13,CDK5,MAEA,ATP2A2,DNAJB6,NFASC,PTPRF,SRC,APP,PPFIA2,PTPRS	0.000148
	synaptic signaling	ASIC2,CDK5,HSPA8,LRP8,ASIC1,ATP2A2,APP,GRIA3,PPFIA2,PPFIA3	0.000222
	neuron development	DAB1,PTPRD,CDK5,RANBP9,LRP8,NFASC,PTPRF,SRC,APP,FGF13,PTPRS,VLDLR	0.00023
GO molecular function	peptide transporter activity	KPNA1,KPNA3,AP2A2,KPNA4,VLDLR	0.00777
	transporter activity	ASIC2,IPO7,KPNA1,KPNA3,AP2A2,ASIC1,ATP2A2,KPNA4,GRIA3,VLALR	0.0329
	protein binding	ASIC2,DAB1,PTPRD,CDH13,CDK5,MAEA,HSPA8,RANBP9,GID8,TCEA2,CAND1,UBE2O,IPO7,LRP8,KPNA1,KPNA3,UBR5,AP2A2,ASIC1,ATP2A2,HSPA2,DNAJB6,NFASC,KPNA4,PTPRF,SRC,APP,PPFIA2,PPFIA3,FGF13,PTPRS,VLDLR	0.0329
	substrate-specific transporter activity	ASIC2,KPNA1,KPNA3,AP2A2,ASIC1,ATP2A2,KPNA4,GRIA3,VLALR	0.0375
